# Supplementary material for: Andersen health care utilization model: A survey on factors affecting the utilization of dental health services among school children
Source: PLoS One. 2023 Jun 15;18(6):e0286945. doi: 10.1371/journal.pone.0286945 (PMC10270576; doi:10.1371/journal.pone.0286945)
Supplement: S1 Dataset — (XLSX) [file pone.0286945.s001.xlsx]

## Sheet: Sheet1
Sl.no.	Age	Sex male=1, female=2	SES	Q1	Q2	Q3	Q4	Q5	Q6	Q7	Q8	Q9	Q10	Q11	Q12	Q13	Q14	Q15	Q16	Q17	Q18	E/O lesions	I/O lesions	TMJ assessment	Enamel hypoplasia	Dental fluorosis	CPI, Healthy	Bleeding	Calculus	Decayed	Missing	Filled	Prosthetic status	DAI score
1	13	1	2	4	1	1	6	1	1	7	1	2	1	3	3	2	2	3	1	2	1	2	2	2	2	2	0	5	1	3	0	0	2	3
2	13	1	2	2	4	4	4	2	6	1	4	6	3	3	3	2	2	3	1	2	1	2	2	2	2	1	0	0	6	0	0	0	2	2
3	14	1	4	5	3	2	4	1	1	3	4	6	3	1	2	2	2	3	1	1	1	2	2	2	2	2	0	6	0	3	0	0	2	2
4	13	2	2	5	3	4	6	1	2	3	4	6	3	3	4	1	2	1	3	2	2	2	2	2	2	2	0	6	0	0	0	0	2	9
5	13	2	4	5	1	1	4	1	1	2	4	6	3	3	4	1	2	3	2	2	2	2	2	2	2	2	0	6	0	0	0	0	2	9
6	13	1	2	5	5	6	5	2	6	1	4	6	3	3	4	1	2	3	2	2	2	2	2	2	2	1	6	0	0	0	0	0	2	2
7	13	2	3	4	4	6	5	1	1	7	1	4	1	3	4	2	2	3	1	2	2	2	2	2	2	2	0	5	1	0	0	0	2	9
8	13	2	3	5	5	3	4	1	2	3	4	6	3	1	2	2	2	2	1	2	2	2	2	2	2	1	0	6	0	0	0	0	2	9
9	13	1	3	4	4	1	4	2	6	1	4	6	3	3	3	2	2	3	1	2	2	2	2	2	2	1	0	6	0	1	0	0	2	9
10	13	1	3	6	4	6	3	1	1	7	1	4	2	3	3	2	2	3	1	2	2	2	2	2	2	1	0	6	0	1	0	0	2	9
11	13	2	4	4	3	6	2	2	6	1	4	6	3	3	4	2	2	3	1	2	2	2	2	2	2	2	6	0	0	2	0	0	2	9
12	13	1	2	4	3	4	6	2	6	1	4	6	3	2	2	1	2	2	1	2	2	2	2	2	2	2	6	0	0	0	0	0	2	9
13	13	1	3	6	4	1	5	1	1	2	4	6	3	3	4	2	2	2	1	1	1	2	2	2	2	1	0	0	6	2	0	0	2	9
14	13	1	3	5	3	1	3	1	2	7	1	3	1	3	3	2	2	3	1	1	1	2	2	2	2	2	0	5	1	1	0	0	2	9
15	13	1	3	4	4	6	4	1	1	2	4	6	3	3	4	1	2	3	1	1	1	2	2	2	2	1	0	1	5	2	0	0	2	9
16	13	1	3	5	4	6	3	1	1	7	2	2	1	2	2	2	2	3	1	2	2	2	2	2	2	2	6	0	0	1	0	1	2	9
17	13	1	3	4	2	1	5	1	1	7	1	2	1	2	2	2	2	1	1	1	1	2	2	2	2	2	6	0	0	0	0	1	2	1
18	13	2	3	4	1	1	5	1	1	7	4	6	3	3	3	2	2	3	1	1	1	2	2	2	2	2	0	6	0	1	0	0	2	9
19	13	2	2	7	3	4	7	2	6	1	4	6	3	3	4	2	2	1	1	2	2	2	2	2	2	2	0	6	0	0	0	0	2	1
20	14	1	4	4	3	3	1	2	6	1	4	6	3	3	3	1	2	2	2	2	2	2	2	2	2	2	6	0	0	0	0	0	2	9
21	14	1	2	3	3	4	3	2	6	1	4	6	3	3	3	1	2	2	1	2	2	2	2	2	2	2	0	5	1	0	0	0	2	9
22	13	1	4	4	1	6	2	1	1	4	4	6	3	3	3	2	2	4	1	1	1	2	2	2	2	1	0	0	6	0	0	0	2	9
23	13	2	3	5	2	1	4	1	1	5	4	6	3	3	4	2	2	2	1	1	2	2	2	2	2	2	0	5	1	2	0	0	2	9
24	13	2	2	9	4	4	4	1	2	3	4	6	3	4	4	2	1	3	1	2	2	2	2	2	2	2	0	6	0	0	0	0	2	9
25	14	2	3	3	4	1	3	2	6	1	4	6	3	3	3	1	2	3	1	2	2	2	2	2	2	1	0	6	0	1	0	1	2	9
26	13	2	4	16	1	2	5	1	1	7	1	1	1	2	2	1	2	3	1	2	2	2	2	2	2	2	6	0	0	0	0	0	2	9
27	14	2	3	4	3	6	4	2	6	1	4	6	3	2	3	2	2	1	1	2	1	2	2	2	2	2	5	1	0	0	0	0	2	9
28	14	2	4	2	1	1	3	2	6	1	4	6	3	3	2	2	2	3	1	2	2	2	2	2	2	2	0	5	1	0	0	0	2	9
29	14	1	4	6	3	1	1	2	6	1	4	6	3	2	1	2	2	2	2	2	2	2	2	2	2	2	0	0	6	1	0	0	2	9
30	13	1	4	5	1	3	1	2	6	1	4	6	3	2	3	2	2	2	1	1	2	2	2	2	2	1	0	5	1	0	0	0	2	3
31	13	1	3	3	1	4	3	2	6	1	4	6	3	3	4	2	1	3	1	2	2	2	2	2	2	2	0	0	6	0	0	0	2	9
32	14	1	4	3	1	6	4	2	6	1	4	6	3	2	2	2	2	4	2	2	2	2	2	2	2	2	0	0	6	0	0	0	2	9
33	15	1	4	4	2	6	4	2	6	1	4	6	3	2	3	1	2	2	1	2	2	2	2	2	2	2	0	6	0	0	0	0	2	4
34	13	1	2	4	2	6	6	2	6	1	4	6	3	3	3	2	2	2	1	2	2	2	2	2	2	1	0	5	1	0	0	0	2	9
35	14	1	4	3	1	7	4	2	6	1	4	6	3	3	2	2	2	2	1	2	1	2	2	2	2	1	0	5	1	0	0	0	2	9
36	14	2	4	4	1	1	2	1	2	2	4	6	3	1	1	2	2	2	2	2	2	2	2	2	2	2	0	3	3	0	0	0	2	2
37	14	1	4	4	1	1	1	1	1	3	4	6	3	4	4	1	2	3	2	1	2	2	2	2	2	1	0	5	1	1	0	0	2	2
38	15	1	3	5	1	3	5	2	6	1	4	6	3	2	1	2	2	1	1	2	2	2	2	2	2	1	0	5	1	0	0	0	2	9
39	15	1	3	4	4	1	4	2	6	1	4	6	3	2	2	2	2	3	1	2	2	2	2	2	2	2	0	6	0	0	0	0	2	9
40	14	2	4	5	1	2	4	1	1	6	4	6	3	2	1	1	2	2	1	2	2	2	2	2	2	2	6	0	0	1	0	0	2	9
41	14	2	4	5	4	7	4	1	1	7	1	1	1	2	1	1	2	2	2	2	2	2	2	2	2	1	0	0	6	1	0	0	2	9
42	14	1	3	10	4	6	5	1	1	7	1	3	1	3	3	1	2	3	2	2	2	2	2	2	2	2	0	6	0	0	0	0	2	9
43	14	1	2	6	5	6	5	1	1	7	1	2	1	3	3	1	2	3	1	2	2	2	2	2	2	2	0	6	0	4	0	0	2	9
44	13	2	3	6	3	3	4	2	6	1	4	6	3	2	1	2	2	2	1	2	2	2	2	2	2	2	0	6	0	0	0	0	2	1
45	15	1	3	4	3	1	4	1	1	7	1	3	1	3	4	1	2	3	2	1	1	2	2	2	2	2	0	5	1	2	0	0	2	2
46	13	2	3	4	4	6	4	1	1	7	1	2	1	3	3	1	2	3	1	1	1	2	2	2	2	2	0	5	1	0	0	0	2	9
47	13	2	3	4	4	6	5	1	2	7	1	2	1	3	3	1	2	3	1	1	1	2	2	2	1	2	6	0	0	0	0	0	2	9
48	14	2	4	4	1	7	5	2	6	1	4	6	3	2	2	2	2	2	1	2	2	2	2	2	2	1	0	5	1	2	0	0	2	2
49	14	2	3	7	2	3	4	1	1	3	4	6	3	4	4	1	2	2	2	1	2	2	2	2	2	1	0	0	6	0	0	0	2	9
50	13	2	4	5	1	6	4	1	1	2	4	6	3	2	2	1	2	2	2	1	2	2	2	2	2	2	0	3	3	2	0	0	2	9
51	13	1	4	7	1	3	3	1	1	3	4	6	3	3	4	1	2	3	1	1	2	2	2	2	2	1	0	5	1	1	0	0	2	9
52	14	1	3	5	3	4	2	2	6	1	4	6	3	3	2	1	2	2	1	2	2	2	2	2	2	2	0	5	1	2	0	0	2	1
53	14	1	3	4	1	4	1	1	2	3	4	6	3	3	4	1	2	2	2	2	2	2	2	2	2	2	0	6	0	0	0	0	2	9
54	14	1	4	5	1	2	5	2	6	1	4	6	3	3	4	1	2	3	2	2	2	2	2	2	2	2	0	5	1	1	0	0	2	1
55	14	1	2	5	4	4	3	1	4	7	1	4	1	3	1	1	2	3	1	2	2	2	2	2	2	2	6	0	0	0	0	0	2	9
56	13	1	3	4	1	4	4	1	2	7	1	4	2	3	3	2	2	3	1	1	1	2	2	2	2	2	0	6	0	0	0	0	2	9
57	13	1	3	4	4	3	3	1	2	2	4	6	3	3	4	1	2	3	1	2	2	2	2	2	2	2	0	6	0	0	0	0	2	9
58	15	1	4	7	1	6	2	2	6	1	4	6	3	3	4	2	2	3	1	2	2	2	2	2	2	2	0	5	1	0	0	0	2	9
59	15	1	2	5	4	4	2	1	1	7	2	2	1	1	1	2	2	3	1	2	2	2	2	2	2	2	0	6	0	0	2	0	2	9
60	13	1	3	5	3	6	4	1	4	7	1	4	1	1	1	2	2	3	1	1	1	2	2	2	2	2	0	5	1	0	0	0	2	9
61	13	1	4	6	1	1	3	2	6	1	4	6	3	2	2	2	2	3	1	2	2	2	2	2	2	1	0	6	0	0	0	0	2	9
62	13	2	4	6	1	2	3	2	6	1	4	6	3	2	2	2	2	3	1	2	2	2	2	2	2	2	0	4	2	1	0	0	2	9
63	14	1	3	5	3	6	5	1	1	7	1	2	1	1	2	2	2	3	1	2	2	2	2	2	2	2	6	0	0	4	1	0	2	2
64	13	2	3	5	1	4	4	2	6	1	4	6	3	2	3	1	2	3	1	2	2	2	2	2	2	1	0	4	2	0	0	0	2	2
65	14	2	2	4	4	4	4	2	6	1	4	6	3	3	4	1	2	3	2	2	2	2	2	2	2	2	0	6	0	0	0	0	2	2
66	14	2	3	6	4	3	5	2	6	1	4	6	3	2	3	1	2	3	2	2	2	2	2	2	2	2	6	0	0	7	0	0	2	2
67	13	2	3	4	1	5	6	2	6	1	4	6	3	1	2	2	2	2	2	2	2	2	2	2	2	2	6	0	0	0	0	0	2	2
68	14	2	2	6	4	4	4	2	6	1	4	6	3	1	1	2	2	2	2	2	2	2	2	2	2	1	6	0	0	0	0	0	2	3
69	13	2	3	5	1	4	4	1	3	2	4	6	3	3	3	1	2	3	1	1	2	2	2	2	2	2	0	0	6	0	0	0	2	2
70	13	2	3	4	4	6	3	2	6	1	4	6	3	3	4	2	2	3	1	2	2	2	2	2	2	2	0	6	0	0	0	0	2	9
71	13	2	2	8	4	1	6	1	1	7	4	6	3	4	4	1	2	3	2	1	2	2	2	2	2	1	5	1	0	0	0	0	2	2
72	15	1	2	8	4	4	2	2	6	1	4	6	3	3	4	1	2	3	1	2	2	2	2	2	2	2	0	5	1	0	0	0	2	9
73	13	2	4	5	2	3	3	2	6	1	4	6	3	2	3	1	2	2	1	2	2	2	2	2	2	2	6	0	0	0	0	0	2	2
74	14	1	2	7	5	4	5	2	6	1	4	6	3	1	2	2	2	3	1	2	2	2	2	2	2	2	6	0	0	0	0	0	2	2
75	13	1	2	4	3	4	6	2	6	1	4	6	3	2	3	1	2	3	2	2	2	2	2	2	2	2	0	3	3	0	0	0	2	3
76	15	1	2	6	3	4	4	1	1	2	4	6	3	3	3	1	2	3	1	1	2	2	2	2	2	2	0	4	2	2	0	0	2	3
77	15	1	2	7	4	4	4	1	1	7	1	1	1	1	2	2	2	3	1	2	2	2	2	2	2	2	0	5	1	1	0	0	2	4
78	14	2	3	12	3	3	5	1	1	7	1	2	1	2	3	1	2	3	1	1	2	2	2	2	2	2	6	0	0	2	0	1	2	9
79	13	2	4	5	3	2	4	2	6	1	4	6	3	2	3	1	2	2	2	2	2	2	2	2	2	2	5	0	1	0	0	0	2	9
80	14	2	3	4	3	2	3	2	6	1	4	6	3	3	4	1	2	3	2	2	2	2	2	2	2	2	6	0	0	1	0	0	2	2
81	14	2	4	6	1	2	4	1	1	7	1	1	1	2	2	1	2	3	1	2	2	2	2	2	2	2	4	2	0	0	0	0	2	2
82	14	2	4	8	3	2	3	1	2	7	4	6	3	2	3	1	2	3	2	2	2	2	2	2	2	2	0	5	1	0	0	0	2	2
83	14	2	3	5	3	4	2	1	1	3	4	6	3	3	4	1	2	3	1	2	2	2	2	2	2	2	6	0	0	1	0	0	2	9
84	14	1	1	9	5	4	6	2	6	1	4	6	3	1	2	2	2	2	2	2	2	2	2	2	2	2	0	1	5	0	0	0	2	9
85	15	1	3	7	4	2	4	1	1	7	1	2	1	1	2	2	2	3	1	2	2	2	2	2	2	1	0	4	2	3	0	1	2	3
86	15	2	2	8	4	1	6	1	1	7	4	6	3	4	4	1	2	3	2	1	2	2	2	2	2	2	0	5	1	1	0	0	2	1
87	15	1	3	7	5	5	4	2	6	1	4	6	3	1	2	2	2	3	1	2	2	2	2	2	2	1	0	2	4	0	0	0	2	9
88	15	2	3	6	3	3	4	1	1	7	1	4	1	2	3	1	2	3	1	1	2	2	2	2	2	2	0	3	3	1	0	0	2	2
89	15	1	2	8	4	4	4	2	6	1	4	6	3	3	4	1	2	2	1	2	2	2	2	2	2	1	3	2	1	2	0	0	2	1
90	15	1	2	4	4	1	6	1	1	3	4	6	3	3	4	1	2	3	1	2	2	2	2	2	2	2	5	1	0	2	0	0	2	1
91	15	2	4	5	3	3	2	1	1	3	4	6	3	3	4	2	2	2	1	2	2	2	2	2	2	2	0	4	2	1	0	0	2	3
92	15	1	2	5	4	4	4	1	1	7	1	2	1	1	2	2	2	2	1	2	2	2	2	2	2	2	0	3	3	0	0	1	2	1
93	14	2	3	4	3	3	3	2	6	1	4	6	3	2	3	1	2	3	2	2	2	2	2	2	2	2	4	2	0	0	0	0	2	9
94	14	1	2	6	5	4	5	2	6	1	4	6	3	1	2	2	2	3	1	2	2	2	2	2	2	2	0	4	2	0	0	0	2	9
95	13	1	2	4	3	4	3	2	6	1	4	6	3	3	2	2	2	2	1	2	2	2	2	2	2	2	0	6	0	0	0	0	2	2
96	13	1	3	6	3	6	5	2	6	1	4	6	3	3	4	2	2	2	1	2	2	2	2	2	2	2	6	0	0	0	0	0	2	3
97	13	2	2	4	3	4	3	2	6	1	4	6	3	3	4	2	2	2	1	2	2	2	2	2	2	2	6	0	0	1	0	0	2	9
98	13	1	3	5	4	3	5	1	1	5	4	6	3	3	4	2	2	4	1	1	2	2	2	2	2	2	0	6	0	3	0	0	2	3
99	13	1	3	5	3	1	5	2	6	1	4	6	3	3	3	1	2	3	1	2	2	2	2	2	2	2	6	0	0	1	0	0	2	2
100	13	2	2	5	4	3	3	2	6	1	4	6	3	3	4	1	2	2	1	2	2	2	2	2	2	2	6	0	0	0	0	0	2	2
101	14	1	2	5	2	4	4	1	1	7	2	1	1	2	1	2	2	2	1	2	2	2	2	2	2	2	6	0	0	0	0	0	2	2
102	14	1	4	4	1	2	3	2	6	1	4	6	3	2	1	1	2	2	1	2	2	2	2	2	2	2	6	0	0	0	0	0	2	3
103	14	2	2	9	5	3	6	2	6	1	4	6	3	3	4	2	2	2	1	2	2	2	2	2	2	2	0	5	1	0	0	0	2	3
104	14	1	3	4	4	3	5	2	6	3	4	6	3	3	4	1	2	2	1	2	2	2	2	2	2	2	0	6	0	3	0	0	2	3
105	15	1	4	7	1	1	3	2	6	3	4	6	3	3	4	1	2	4	1	1	2	2	2	2	2	1	0	5	1	0	0	0	2	2
106	14	1	3	7	4	6	5	2	1	7	1	4	1	3	2	1	2	2	1	1	1	2	2	2	2	2	0	6	0	0	0	0	2	9
107	13	1	2	5	5	4	4	2	6	1	4	6	3	2	1	1	2	2	1	2	2	2	2	2	2	2	3	0	3	0	0	0	2	3
108	13	2	3	7	4	1	3	2	6	1	4	6	3	3	4	2	2	3	2	2	2	2	2	2	2	2	0	6	0	0	0	0	2	9
109	14	2	3	4	4	4	3	2	6	1	4	6	3	2	1	1	2	2	1	2	2	2	2	2	2	2	0	5	1	0	0	0	2	2
110	15	1	3	13	4	1	4	2	6	1	4	6	3	3	3	1	2	2	1	2	2	2	2	2	2	2	0	6	0	0	0	0	2	2
111	15	1	2	9	3	4	6	1	1	7	2	4	1	3	3	1	2	3	1	1	1	2	2	2	2	2	0	6	0	3	0	0	2	2
112	14	1	2	4	4	4	5	2	6	1	4	6	3	2	1	2	2	2	1	2	2	2	2	2	2	2	0	6	0	0	0	0	2	9
113	14	1	3	6	3	1	3	2	6	3	4	6	3	2	3	1	2	3	2	2	2	2	2	2	2	2	6	0	0	1	0	0	2	9
114	14	1	4	6	1	1	3	1	1	7	1	4	1	2	3	1	2	2	1	2	2	2	2	2	2	2	5	0	1	0	0	0	2	9
115	13	1	3	5	3	3	3	1	1	7	2	4	1	3	3	1	2	3	1	1	1	2	2	2	2	2	0	6	0	2	0	0	2	2
116	13	1	3	4	4	6	4	1	1	7	4	6	3	3	4	1	2	3	2	1	2	2	2	2	2	1	3	3	0	3	0	0	2	2
117	14	1	2	6	3	4	6	2	6	1	4	6	3	4	4	1	2	3	2	2	2	2	2	2	2	2	0	6	0	2	0	0	2	2
118	14	2	3	12	3	3	5	1	1	7	1	2	1	2	3	1	2	3	1	1	2	2	2	2	2	2	6	0	0	2	0	1	2	9
119	13	2	4	5	3	2	4	2	6	1	4	6	3	2	3	1	2	2	2	2	2	2	2	2	2	2	5	0	1	0	0	0	2	9
120	14	2	4	4	3	2	3	2	6	1	4	6	3	3	4	1	2	3	2	2	2	2	2	2	2	2	6	0	0	1	0	0	2	2
121	14	2	4	6	1	2	4	1	1	7	1	1	1	2	2	1	2	3	1	2	2	2	2	2	2	2	4	2	0	0	0	0	2	2
122	14	2	4	8	3	2	3	1	2	7	4	6	3	2	3	1	2	3	2	2	2	2	2	2	2	2	0	5	1	0	0	0	2	2
123	14	2	3	5	3	4	2	1	1	3	4	6	3	3	4	1	2	3	1	2	2	2	2	2	2	2	6	0	0	1	0	0	2	9
124	14	1	1	9	5	4	6	2	6	1	4	6	3	1	2	2	2	2	2	2	2	2	2	2	2	2	0	1	5	0	0	0	2	9
125	15	1	3	7	4	2	4	1	1	7	1	2	1	1	2	2	2	3	1	2	2	2	2	2	2	1	0	4	2	3	0	1	2	3
126	15	2	3	8	4	1	6	1	1	7	4	6	3	4	4	1	2	3	2	1	2	2	2	2	2	2	0	5	1	1	0	0	2	1
127	15	1	3	7	5	5	4	2	6	1	4	6	3	1	2	2	2	3	1	2	2	2	2	2	2	1	0	2	4	0	0	0	2	9
128	15	2	3	6	3	3	4	1	1	7	1	4	1	2	3	1	2	3	1	1	2	2	2	2	2	2	0	3	3	1	0	0	2	2
129	15	1	2	8	4	4	4	2	6	1	4	6	3	3	4	1	2	2	1	2	2	2	2	2	2	1	3	2	1	2	0	0	2	1
130	15	1	2	4	4	1	6	1	1	3	4	6	3	3	4	1	2	3	1	2	2	2	2	2	2	2	5	1	0	2	0	0	2	1
131	15	2	4	5	3	3	2	1	1	3	4	6	3	3	4	2	2	2	1	2	2	2	2	2	2	2	0	4	2	1	0	0	2	3
132	15	1	2	5	4	4	4	1	1	7	1	2	1	1	2	2	2	2	1	2	2	2	2	2	2	2	0	3	3	0	0	1	2	1
133	14	2	3	4	3	3	3	2	6	1	4	6	3	2	3	1	2	3	2	2	2	2	2	2	2	2	4	2	0	0	0	0	2	9
134	14	1	2	6	5	4	5	2	6	1	4	6	3	1	2	2	2	3	1	2	2	2	2	2	2	2	0	4	2	0	0	0	2	9
135	13	1	2	4	3	4	3	2	6	1	4	6	3	3	2	2	2	2	1	2	2	2	2	2	2	2	0	6	0	0	0	0	2	2
136	13	1	3	6	3	6	5	2	6	1	4	6	3	3	4	2	2	2	1	2	2	2	2	2	2	2	6	0	0	0	0	0	2	3
137	13	2	2	4	3	4	3	2	6	1	4	6	3	3	4	2	2	2	1	2	2	2	2	2	2	2	6	0	0	1	0	0	2	9
138	13	1	3	5	4	3	5	1	1	5	4	6	3	3	4	2	2	4	1	1	2	2	2	2	2	2	0	6	0	3	0	0	2	3
139	13	1	3	5	3	1	5	2	6	1	4	6	3	3	3	1	2	3	1	2	2	2	2	2	2	2	6	0	0	1	0	0	2	2
140	13	2	3	5	4	3	3	2	6	1	4	6	3	3	4	1	2	2	1	2	2	2	2	2	2	2	6	0	0	0	0	0	2	2
141	14	1	2	5	2	4	4	1	1	7	2	1	1	2	1	2	2	2	1	2	2	2	2	2	2	2	6	0	0	0	0	0	2	2
142	14	1	4	4	1	2	3	2	6	1	4	6	3	2	1	1	2	2	1	2	2	2	2	2	2	2	6	0	0	0	0	0	2	3
143	14	2	2	9	5	3	6	2	6	1	4	6	3	3	4	2	2	2	1	2	2	2	2	2	2	2	0	5	1	0	0	0	2	3
144	14	1	3	4	4	3	5	2	6	3	4	6	3	3	4	1	2	2	1	2	2	2	2	2	2	2	0	6	0	3	0	0	2	3
145	15	1	4	7	1	1	3	2	6	3	4	6	3	3	4	1	2	4	1	1	2	2	2	2	2	1	0	5	1	0	0	0	2	2
146	14	1	3	7	4	6	5	2	1	7	1	4	1	3	2	1	2	2	1	1	1	2	2	2	2	2	0	6	0	0	0	0	2	9
147	13	1	2	5	5	4	4	2	6	1	4	6	3	2	1	1	2	2	1	2	2	2	2	2	2	2	3	0	3	0	0	0	2	3
148	15	2	3	6	3	5	4	2	6	1	4	6	3	3	4	1	2	2	2	2	2	2	2	2	2	1	4	2	0	2	0	0	2	2
149	13	2	3	10	4	1	3	2	6	1	4	6	3	3	4	2	2	3	2	2	2	2	2	2	2	2	0	6	0	0	0	0	2	9
150	13	2	3	6	4	1	5	2	1	2	4	6	3	3	4	1	2	3	1	2	2	2	2	2	2	2	0	1	5	0	0	0	2	9
151	13	1	4	5	3	6	3	1	1	7	2	1	1	3	3	2	2	3	2	2	1	2	2	2	2	2	0	3	3	0	0	0	2	2
152	14	2	4	8	1	2	3	2	6	1	4	6	3	3	4	2	2	4	1	2	2	2	2	2	2	1	0	1	5	0	0	0	2	9
153	13	1	4	4	4	3	5	2	6	2	4	6	3	3	4	2	2	3	2	2	2	2	2	2	2	1	0	6	0	2	0	0	2	9
154	14	2	4	9	2	6	4	1	2	3	4	6	3	4	4	1	2	4	1	1	2	2	2	2	2	1	0	6	0	2	0	0	2	2
155	14	1	2	4	5	6	6	2	6	1	4	6	3	2	3	1	2	2	1	2	2	2	2	2	2	1	3	3	0	0	0	0	2	2
156	15	2	3	5	1	4	2	1	1	7	1	1	1	3	2	2	2	3	1	1	1	2	2	2	2	2	0	3	3	2	0	0	2	2
157	14	1	2	4	2	4	4	1	1	3	4	6	3	4	4	1	2	3	1	2	2	2	2	2	2	2	0	6	0	1	0	0	2	9
158	13	2	3	5	4	1	4	2	6	1	4	6	3	3	4	1	2	3	1	2	2	2	2	2	2	2	0	3	3	4	0	0	2	9
159	14	1	4	4	2	1	3	2	6	2	4	6	3	3	3	1	2	3	1	2	2	2	2	2	2	2	0	1	5	0	0	0	2	9
160	14	1	3	6	4	6	5	1	1	5	4	6	3	3	3	2	2	4	1	2	2	2	2	2	2	1	0	0	6	3	0	0	2	9
161	13	2	4	4	3	2	4	1	1	7	1	1	1	3	3	1	2	3	1	2	2	2	2	2	2	2	6	0	0	1	0	0	2	1
162	13	2	3	6	3	1	4	2	6	1	4	6	3	2	3	1	2	4	1	2	2	2	2	2	2	1	0	6	0	0	0	0	2	9
163	14	2	4	5	2	1	3	1	1	3	4	6	3	3	4	1	2	4	1	1	2	2	2	2	2	2	0	5	1	0	0	0	2	9
164	14	1	2	9	4	3	6	1	1	7	1	2	1	3	2	1	2	3	1	1	1	2	2	2	2	2	6	0	0	1	1	0	2	9
165	15	1	4	7	1	1	4	1	1	3	4	6	3	2	2	1	2	4	1	2	2	2	2	2	2	2	0	6	0	1	0	0	2	2
166	15	1	4	3	1	1	3	2	6	1	4	6	3	3	4	1	2	3	2	2	2	2	2	2	2	1	6	0	0	0	0	0	2	2
167	15	1	4	5	1	1	2	2	6	1	4	6	3	3	3	2	1	2	2	2	2	2	2	2	2	2	6	0	0	0	0	0	2	1
168	14	2	2	4	4	4	2	1	2	7	4	6	3	2	2	1	2	3	1	2	2	2	2	2	2	2	6	0	0	0	0	0	2	1
169	14	2	3	5	3	4	2	1	1	1	4	6	3	3	4	2	2	3	1	2	2	2	2	2	2	2	5	1	0	0	0	0	2	3
170	13	2	2	8	4	4	4	1	3	3	4	6	3	4	4	1	2	4	1	1	1	2	2	2	2	2	0	6	0	2	0	0	2	2
171	13	1	3	6	3	1	3	2	6	1	4	6	3	3	4	1	2	3	2	2	2	2	2	2	2	2	6	0	0	0	0	0	2	9
172	14	1	3	4	3	6	4	2	6	3	4	6	3	2	2	1	2	3	1	2	2	2	2	2	2	2	0	0	6	1	0	0	2	9
173	14	1	3	3	2	3	4	2	6	1	4	6	3	2	2	1	2	3	2	2	2	2	2	2	2	2	0	6	0	1	0	0	2	9
174	15	2	3	4	4	6	4	2	6	1	4	6	3	2	2	2	2	2	2	2	2	2	2	2	2	2	4	2	0	0	0	0	2	1
175	15	1	2	5	2	4	5	2	6	3	4	6	3	3	4	2	2	3	1	2	2	2	2	2	2	2	1	5	0	3	0	0	2	2
176	14	2	3	4	1	1	5	2	6	1	4	6	3	4	4	1	2	3	2	2	2	2	2	2	2	2	0	1	5	0	0	0	2	1
177	13	2	2	4	3	4	6	2	6	1	4	6	3	4	4	1	2	2	1	2	2	2	2	2	2	2	0	3	3	0	0	0	2	2
178	13	2	2	5	3	6	6	1	1	7	4	6	3	4	4	2	2	2	1	1	1	2	2	2	2	2	6	0	0	1	0	0	2	1
179	13	2	3	4	4	1	2	2	6	1	4	6	3	3	4	2	2	2	1	2	2	2	2	2	2	2	3	3	0	0	0	0	2	9
180	14	2	3	5	4	3	4	2	6	1	4	6	3	3	4	1	2	2	1	2	2	2	2	2	2	2	1	4	1	1	0	0	2	1
181	14	2	2	5	4	4	6	2	6	5	4	6	3	3	2	2	2	2	1	2	2	2	2	2	2	2	5	1	0	0	0	0	2	2
182	14	2	3	15	2	1	5	2	6	3	4	6	3	4	4	1	2	2	2	2	2	2	2	2	2	2	6	0	0	0	0	0	2	2
183	14	2	2	4	2	6	6	2	6	1	4	6	3	4	4	3	2	3	1	2	2	2	2	2	2	2	6	0	0	0	0	0	2	9
184	13	2	3	8	4	2	5	2	6	1	4	6	3	4	4	2	2	3	1	2	2	2	2	2	2	2	0	6	0	0	0	0	2	9
185	13	2	4	6	1	6	2	2	6	1	4	6	3	2	3	1	2	4	2	2	2	2	2	2	2	2	0	2	4	0	0	0	2	3
186	15	2	2	7	3	6	6	2	6	1	4	6	3	3	3	1	2	3	2	2	2	2	2	2	2	2	0	5	1	0	0	0	2	2
187	15	2	3	6	4	3	4	2	6	1	4	6	3	3	4	1	2	2	2	2	2	2	2	2	2	2	5	1	0	0	0	0	2	2
188	13	2	3	6	4	1	4	1	1	2	4	6	3	3	3	1	2	4	1	2	2	2	2	2	2	2	0	6	0	2	0	0	2	9
189	14	2	2	4	4	4	5	2	6	1	4	6	3	4	4	1	2	2	1	2	2	2	2	2	2	2	6	0	0	4	0	0	2	2
190	13	2	3	5	3	3	6	2	6	1	4	6	3	4	4	1	2	2	2	2	2	2	2	2	2	2	6	0	0	2	0	0	2	1
191	13	2	4	4	3	2	4	2	6	1	4	6	3	4	4	1	2	2	2	2	2	2	2	2	2	2	2	4	0	0	0	0	2	1
192	14	2	3	5	5	4	6	2	6	1	4	6	3	4	4	1	2	3	2	2	2	2	2	2	2	2	5	1	0	0	0	0	2	9
193	14	2	3	10	3	2	5	2	6	3	4	6	3	3	4	1	2	2	1	2	2	2	2	2	2	2	0	6	0	0	0	0	2	9
194	15	2	2	5	4	4	5	2	6	1	4	6	3	3	4	1	2	2	2	2	2	2	2	2	2	2	0	3	3	1	0	0	2	2
195	15	2	3	5	3	6	5	2	6	1	1	4	1	3	2	1	2	2	1	2	2	2	2	2	2	2	0	5	1	0	0	0	2	9
196	13	2	2	8	4	4	5	2	6	1	4	6	3	4	4	1	2	2	2	2	2	2	2	2	2	2	0	5	1	0	0	0	2	1
197	13	2	4	5	3	2	3	2	6	3	4	6	3	4	4	1	2	2	2	2	2	2	2	2	2	2	5	1	0	0	0	0	2	1
198	13	2	2	4	4	4	5	1	1	2	4	6	3	3	3	1	2	4	1	1	1	2	2	2	2	2	0	6	0	3	0	0	2	1
199	14	2	3	6	1	4	4	2	6	1	4	6	3	3	4	1	2	2	1	2	2	2	2	2	2	2	0	5	1	0	0	0	2	3
200	13	1	2	8	5	6	5	1	1	7	1	3	1	2	2	1	2	3	1	1	1	2	2	2	2	2	0	4	2	2	0	0	2	9
201	13	1	3	4	1	1	5	1	1	3	4	6	3	3	2	1	2	3	1	1	1	2	2	2	2	1	0	3	3	2	0	0	2	3
202	13	2	4	5	1	3	2	1	2	3	4	6	3	3	2	2	2	3	1	1	2	2	2	2	2	2	0	5	1	0	0	0	2	9
203	14	1	2	9	4	4	5	2	6	1	4	6	3	3	4	1	2	2	2	2	2	2	2	2	2	2	0	3	3	1	0	0	2	2
204	14	2	4	5	1	2	4	1	1	7	2	1	1	3	3	2	2	2	2	2	2	2	2	2	2	2	2	0	4	0	1	0	2	2
205	14	1	4	6	1	2	2	2	2	3	4	6	3	3	2	1	2	4	1	1	1	2	2	2	2	1	0	0	6	0	0	0	2	9
206	14	1	3	6	3	3	5	1	1	7	2	1	1	3	3	2	2	3	1	2	2	2	2	2	2	1	0	2	4	2	0	0	2	2
207	15	2	3	4	3	2	5	2	6	1	4	6	3	4	4	2	2	3	2	2	2	2	2	2	2	2	0	6	0	0	0	0	2	2
208	13	2	3	8	3	1	3	2	6	1	4	6	3	3	2	1	2	3	1	2	2	2	2	2	2	1	0	6	0	0	0	0	2	9
209	13	2	3	3	3	1	3	2	6	4	4	6	3	4	2	1	1	3	2	2	2	2	2	2	2	1	0	2	4	0	0	0	2	1
210	13	2	2	6	5	6	6	1	1	4	4	6	3	3	2	1	2	2	1	1	2	2	2	2	2	2	0	0	6	3	0	0	2	3
211	13	1	4	6	3	2	4	2	6	1	4	6	3	3	3	1	2	3	1	2	2	2	2	2	2	1	0	6	0	1	0	0	2	1
212	14	1	3	6	4	3	5	2	6	1	4	6	3	2	2	1	2	3	1	2	2	2	2	2	2	2	0	4	2	3	0	0	2	4
213	14	1	3	6	3	1	5	1	1	7	1	2	1	3	3	2	2	3	1	2	2	2	2	2	2	2	4	2	0	0	0	0	2	9
214	15	2	3	8	1	4	3	2	6	1	4	6	3	2	2	1	2	2	2	2	2	2	2	2	2	2	4	1	1	0	0	0	2	1
215	15	1	2	4	2	4	4	2	6	1	4	6	3	1	1	2	2	2	2	2	2	2	2	2	2	2	6	0	0	1	0	0	2	2
216	15	2	2	4	3	4	6	1	2	7	1	3	1	1	2	1	2	3	1	2	1	2	2	2	2	2	4	2	0	0	0	0	2	2
217	15	1	3	4	4	5	4	2	6	1	4	6	3	1	1	1	2	2	2	2	2	2	2	2	2	2	3	3	0	0	0	0	2	3
218	13	1	3	4	4	3	4	2	6	1	4	6	3	3	3	2	2	1	2	2	2	2	2	2	2	2	4	2	0	0	0	0	2	4
219	15	1	4	6	1	1	3	2	6	1	4	6	3	2	2	1	2	2	2	2	2	2	2	2	2	1	3	3	0	0	0	0	2	2
220	14	2	3	5	2	4	2	1	1	7	1	4	1	3	4	1	2	2	1	2	2	2	2	2	2	2	3	0	3	3	0	0	2	2
221	14	1	3	5	4	3	5	2	6	1	4	6	3	3	4	2	2	2	1	2	1	2	2	2	2	2	3	3	0	0	0	0	2	2
222	14	1	2	4	4	3	6	2	6	1	4	6	3	3	3	1	2	2	1	2	2	2	2	2	2	2	3	3	0	0	0	0	2	9
223	15	1	4	5	1	6	3	1	1	7	1	1	1	3	3	1	2	2	1	2	2	2	2	2	2	2	3	3	0	0	0	0	2	9
224	14	1	2	6	2	4	6	2	6	1	4	6	3	2	1	1	2	1	1	2	2	2	2	2	2	2	3	3	0	0	0	0	2	9
225	13	1	2	5	4	4	5	2	6	1	4	6	3	3	2	1	2	2	2	2	2	2	2	2	2	2	6	0	0	1	0	0	2	3
226	13	1	4	4	4	7	4	2	6	1	4	6	3	2	3	2	2	1	2	2	2	2	2	2	2	2	2	4	0	0	0	0	2	9
227	14	2	2	5	4	4	3	1	1	7	1	2	1	3	3	2	2	3	2	2	2	2	2	2	2	2	5	0	1	0	0	0	2	3
228	14	2	3	5	5	3	5	1	1	7	4	6	3	3	4	1	2	3	1	2	2	2	2	2	2	1	6	0	0	2	0	0	2	3
229	15	2	2	5	4	3	6	2	6	1	4	6	3	4	4	2	2	3	2	2	2	2	2	2	2	2	5	0	1	0	0	0	2	2
230	14	2	4	3	4	2	2	2	6	1	4	6	3	1	2	2	2	2	2	2	2	2	2	2	2	1	6	0	0	0	0	0	2	1
231	15	1	2	4	3	4	4	2	6	5	4	6	3	4	4	1	2	4	2	2	2	2	2	2	2	2	0	0	6	0	0	0	2	3
232	14	2	2	4	4	4	5	2	6	1	4	6	3	3	2	2	2	2	2	2	2	2	2	2	2	2	3	3	0	0	0	0	2	9
233	14	2	4	7	1	2	4	1	2	4	4	6	3	3	2	1	2	3	2	2	1	2	2	2	2	2	6	0	0	7	0	0	2	4
234	14	2	2	5	4	4	6	2	3	7	1	6	1	3	2	2	2	3	1	1	1	2	2	2	2	2	6	0	0	5	0	0	2	3
235	14	2	2	4	4	4	5	2	6	1	4	6	3	1	2	2	2	2	2	2	2	2	2	2	2	1	3	3	0	0	0	0	2	3
236	14	2	2	6	4	4	6	2	6	2	4	6	3	3	4	1	2	2	2	2	2	2	2	2	2	2	3	3	0	0	0	0	2	2
237	15	2	4	3	1	2	4	2	6	1	4	6	3	2	2	1	2	2	2	2	2	2	2	2	2	2	3	0	3	0	0	0	2	2
238	15	2	2	6	4	7	6	2	6	1	4	6	3	2	2	1	2	2	2	2	2	2	2	2	2	2	0	0	6	0	0	0	2	9
239	15	2	2	5	3	4	5	2	6	1	4	6	3	2	1	1	2	2	2	2	2	2	2	2	2	2	3	0	3	1	0	0	2	2
240	14	2	2	8	4	6	6	2	6	1	4	6	3	2	2	1	2	2	2	2	2	2	2	2	2	2	3	3	0	1	0	0	2	9
241	13	1	2	5	4	4	4	2	6	1	4	6	3	1	1	1	2	2	2	2	1	2	2	2	2	1	6	0	0	0	0	0	2	9
242	15	1	4	2	1	3	4	2	6	1	4	6	3	2	3	2	2	3	1	2	2	2	2	2	2	2	0	0	6	0	0	0	2	2
243	15	2	4	4	1	2	5	2	6	1	4	6	3	3	4	2	2	4	1	2	2	2	2	2	2	2	3	3	0	0	0	0	2	9
244	14	2	2	5	4	4	4	2	6	1	4	6	3	3	3	1	2	2	2	2	2	2	2	2	2	2	3	3	0	0	0	0	2	1
245	14	2	3	4	4	7	5	2	6	1	4	6	3	2	1	2	2	2	2	2	2	2	2	2	2	2	6	0	0	0	0	0	2	3
246	13	2	3	4	3	6	4	2	6	1	4	6	3	3	1	2	2	3	2	2	2	2	2	2	2	2	3	3	0	0	0	0	2	9
247	15	1	3	5	1	4	3	2	6	1	4	6	3	4	4	1	2	2	2	2	2	2	2	2	2	2	5	0	1	2	0	0	2	1
248	15	1	4	12	3	6	3	2	6	3	4	6	3	3	4	2	2	2	2	2	2	2	2	2	2	2	0	0	6	0	0	0	2	4
249	15	1	2	5	4	4	4	1	1	7	2	2	1	1	1	2	2	3	1	2	2	2	2	2	2	2	6	0	0	2	0	1	2	4
250	15	1	2	4	3	4	5	1	2	7	1	3	1	3	3	1	2	3	1	2	2	2	2	2	2	1	6	0	0	0	0	0	2	3
251	14	1	3	6	4	1	3	1	1	3	4	6	3	1	2	1	2	3	1	1	2	2	2	2	2	2	0	0	6	0	0	0	2	3
252	14	1	3	2	4	3	4	1	1	7	1	3	2	1	2	1	2	3	1	1	1	2	2	2	2	2	0	0	6	1	0	0	2	2
253	15	1	2	6	4	4	4	1	5	7	4	6	3	1	2	1	2	3	2	2	2	2	2	2	2	1	0	0	6	0	0	0	2	1
254	15	1	1	4	5	4	6	2	6	1	4	6	3	1	2	2	2	2	2	2	2	2	2	2	2	2	6	0	0	2	0	0	2	2
255	15	1	2	4	4	4	5	2	6	1	4	6	3	2	3	2	2	2	2	2	2	2	2	2	2	2	5	0	2	0	0	0	2	3
256	14	1	4	5	3	2	3	2	6	1	4	6	3	2	2	1	2	2	2	2	2	2	2	2	2	2	6	0	0	0	0	0	2	9
257	13	1	3	6	4	3	4	1	2	7	1	3	1	1	1	1	2	2	1	2	1	2	2	2	2	2	6	0	0	0	0	0	2	9
258	15	1	4	4	1	2	3	2	6	1	4	6	3	3	4	1	2	3	2	2	2	2	2	2	2	2	0	0	6	3	0	0	2	3
259	14	2	3	6	3	3	4	1	1	7	1	4	2	3	2	1	2	3	2	1	1	2	2	2	2	2	3	1	2	4	0	0	2	3
260	15	2	4	4	2	2	3	2	6	3	4	6	3	1	2	1	2	2	1	1	2	2	2	2	2	2	3	3	0	0	0	0	2	9
261	15	2	2	7	4	4	4	2	6	4	4	6	3	2	2	1	2	3	2	2	2	2	2	2	2	2	5	1	0	0	0	0	2	2
262	15	2	2	4	4	4	5	2	6	1	4	6	3	2	3	1	2	2	2	2	2	2	2	2	2	2	3	3	0	0	0	0	2	2
263	14	2	4	5	1	2	4	1	4	7	4	6	3	1	3	1	2	2	2	2	2	2	2	2	2	2	0	0	6	0	0	0	2	2
264	14	1	2	5	4	4	4	1	2	7	4	6	3	4	3	1	2	2	2	2	2	2	2	2	2	1	5	0	1	4	0	0	2	3
265	14	2	2	12	4	4	5	2	6	1	4	6	3	3	3	2	2	2	2	2	2	2	2	2	2	2	0	0	6	0	0	0	2	2
266	15	2	2	5	3	4	5	2	6	1	4	6	3	1	2	1	2	3	2	2	2	2	2	2	2	2	3	3	0	2	0	0	2	9
267	15	2	4	4	2	2	3	1	4	7	4	6	3	1	2	1	2	3	2	2	2	2	2	2	2	2	2	4	0	1	0	0	2	1
268	14	1	3	6	3	3	4	1	1	7	1	4	2	3	2	1	2	3	2	1	1	2	2	2	2	2	3	1	2	2	0	0	2	2
269	14	1	3	6	1	4	4	2	6	1	4	6	3	3	4	1	2	2	1	2	2	2	2	2	2	2	0	0	6	0	0	0	2	2
270	13	1	3	6	4	3	4	1	2	7	1	3	1	1	1	1	2	2	1	2	1	2	2	2	2	1	0	0	6	0	0	0	2	2
271	13	2	3	8	3	1	3	2	6	1	4	6	3	3	2	1	2	3	1	2	2	2	2	2	2	2	5	0	1	4	0	0	2	2
272	13	1	3	4	1	1	5	1	1	3	4	6	3	3	2	1	2	3	1	1	1	2	2	2	2	1	0	3	3	2	0	0	2	3
273	13	2	4	5	1	3	2	1	2	3	4	6	3	3	2	2	2	3	1	1	2	2	2	2	2	2	0	5	1	0	0	0	2	9
274	14	1	2	9	4	4	5	2	6	1	4	6	3	3	4	1	2	2	2	2	2	2	2	2	2	2	0	3	3	1	0	0	2	2
275	14	2	4	5	1	2	4	1	1	7	2	1	1	3	3	2	2	2	2	2	2	2	2	2	2	2	2	0	4	0	1	0	2	2
276	14	1	4	6	1	2	2	2	2	3	4	6	3	3	2	1	2	4	1	1	1	2	2	2	2	1	0	0	6	0	0	0	2	9
277	14	1	3	6	3	3	5	1	1	7	2	1	1	3	3	2	2	3	1	2	2	2	2	2	2	1	0	2	4	2	0	0	2	2
278	15	2	3	4	3	2	5	2	6	1	4	6	3	4	4	2	2	3	2	2	2	2	2	2	2	2	0	6	0	0	0	0	2	2
279	13	2	3	8	3	1	3	2	6	1	4	6	3	3	2	1	2	3	1	2	2	2	2	2	2	1	0	6	0	0	0	0	2	9
280	13	2	3	3	3	1	3	2	6	4	4	6	3	4	2	1	1	3	2	2	2	2	2	2	2	1	0	2	4	0	0	0	2	1
281	13	2	2	6	5	6	6	1	1	4	4	6	3	3	2	1	2	2	1	1	2	2	2	2	2	2	0	0	6	3	0	0	2	3
282	13	1	4	6	3	2	4	2	6	1	4	6	3	3	3	1	2	3	1	2	2	2	2	2	2	1	0	6	0	1	0	0	2	1
283	14	1	3	6	4	3	5	2	6	1	4	6	3	2	2	1	2	3	1	2	2	2	2	2	2	2	0	4	2	3	0	0	2	4
284	14	1	3	6	3	1	5	1	1	7	1	2	1	3	3	2	2	3	1	2	2	2	2	2	2	2	4	2	0	0	0	0	2	9
285	15	2	3	8	1	4	3	2	6	1	4	6	3	2	2	1	2	2	2	2	2	2	2	2	2	2	4	1	1	0	0	0	2	1
286	15	1	2	4	2	4	4	2	6	1	4	6	3	1	1	2	2	2	2	2	2	2	2	2	2	2	6	0	0	1	0	0	2	2
287	15	2	2	4	3	4	6	1	2	7	1	3	1	1	2	1	2	3	1	2	1	2	2	2	2	2	4	2	0	0	0	0	2	2
288	15	1	3	4	4	5	4	2	6	1	4	6	3	1	1	1	2	2	2	2	2	2	2	2	2	2	3	3	0	0	0	0	2	3
289	13	1	3	4	4	3	4	2	6	1	4	6	3	3	3	2	2	1	2	2	2	2	2	2	2	2	4	2	0	0	0	0	2	4
290	15	1	4	6	1	1	3	2	6	1	4	6	3	2	2	1	2	2	2	2	2	2	2	2	2	1	3	3	0	0	0	0	2	2
291	14	2	3	5	2	4	2	1	1	7	1	4	1	3	4	1	2	2	1	2	2	2	2	2	2	2	3	0	3	3	0	0	2	2
292	14	1	3	5	4	3	5	2	6	1	4	6	3	3	4	2	2	2	1	2	1	2	2	2	2	2	3	3	0	0	0	0	2	2
293	14	1	2	4	4	3	6	2	6	1	4	6	3	3	3	1	2	2	1	2	2	2	2	2	2	2	3	3	0	0	0	0	2	9
294	15	1	4	5	1	6	3	1	1	7	1	1	1	3	3	1	2	2	1	2	2	2	2	2	2	2	3	3	0	0	0	0	2	9
295	14	1	2	6	2	4	6	2	6	1	4	6	3	2	1	1	2	1	1	2	2	2	2	2	2	2	3	3	0	0	0	0	2	9
296	13	1	2	5	4	4	5	2	6	1	4	6	3	3	2	1	2	2	2	2	2	2	2	2	2	2	6	0	0	1	0	0	2	3
297	13	1	4	4	4	7	4	2	6	1	4	6	3	2	3	2	2	1	2	2	2	2	2	2	2	2	2	4	0	0	0	0	2	9
298	14	2	2	5	4	4	3	1	1	7	1	2	1	3	3	2	2	3	2	2	2	2	2	2	2	2	5	0	1	0	0	0	2	3
299	14	2	2	5	5	3	5	1	1	7	4	6	3	3	4	1	2	3	1	2	2	2	2	2	2	1	6	0	0	2	0	0	2	3
300	15	2	2	5	4	3	6	2	6	1	4	6	3	4	4	2	2	3	2	2	2	2	2	2	2	2	5	0	1	0	0	0	2	2
301	13	1	2	4	1	1	6	1	1	7	1	2	1	3	3	2	2	3	1	2	1	2	2	2	2	2	0	5	1	3	0	0	2	3
302	13	1	2	2	4	4	4	2	6	1	4	6	3	3	3	2	2	3	1	2	1	2	2	2	2	1	0	0	6	0	0	0	2	2
303	14	1	4	5	3	2	4	1	1	3	4	6	3	1	2	2	2	3	1	1	1	2	2	2	2	2	0	6	0	3	0	0	2	2
304	13	2	2	5	3	4	6	1	2	3	4	6	3	3	4	1	2	1	3	2	2	2	2	2	2	2	0	6	0	0	0	0	2	9
305	13	2	4	5	1	1	4	1	1	2	4	6	3	3	4	1	2	3	2	2	2	2	2	2	2	2	0	6	0	0	0	0	2	9
306	13	1	3	5	5	6	5	2	6	1	4	6	3	3	4	1	2	3	2	2	2	2	2	2	2	1	6	0	0	0	0	0	2	2
307	13	2	3	4	4	6	5	1	1	7	1	4	1	3	4	2	2	3	1	2	2	2	2	2	2	2	0	5	1	0	0	0	2	9
308	13	2	3	5	5	3	4	1	2	3	4	6	3	1	2	2	2	2	1	2	2	2	2	2	2	1	0	6	0	0	0	0	2	9
309	13	1	3	4	4	1	4	2	6	1	4	6	3	3	3	2	2	3	1	2	2	2	2	2	2	1	0	6	0	1	0	0	2	9
310	13	1	3	6	4	6	3	1	1	7	1	4	2	3	3	2	2	3	1	2	2	2	2	2	2	1	0	6	0	1	0	0	2	9
311	13	2	2	4	3	6	2	2	6	1	4	6	3	3	4	2	2	3	1	2	2	2	2	2	2	2	6	0	0	2	0	0	2	9
312	13	1	2	4	3	4	6	2	6	1	4	6	3	2	2	1	2	2	1	2	2	2	2	2	2	2	6	0	0	0	0	0	2	9
313	13	1	3	6	4	1	5	1	1	2	4	6	3	3	4	2	2	2	1	1	1	2	2	2	2	1	0	0	6	2	0	0	2	9
314	13	1	3	5	3	1	3	1	2	7	1	3	1	3	3	2	2	3	1	1	1	2	2	2	2	2	0	5	1	1	0	0	2	9
315	13	1	3	4	4	6	4	1	1	2	4	6	3	3	4	1	2	3	1	1	1	2	2	2	2	1	0	1	5	2	0	0	2	9
316	13	1	3	5	4	6	3	1	1	7	2	2	1	2	2	2	2	3	1	2	2	2	2	2	2	2	6	0	0	1	0	1	2	9
317	13	1	3	4	2	1	5	1	1	7	1	2	1	2	2	2	2	1	1	1	1	2	2	2	2	2	6	0	0	0	0	1	2	1
318	13	2	3	4	1	1	5	1	1	7	4	6	3	3	3	2	2	3	1	1	1	2	2	2	2	2	0	6	0	1	0	0	2	9
319	13	2	2	7	3	4	7	2	6	1	4	6	3	3	4	2	2	1	1	2	2	2	2	2	2	2	0	6	0	0	0	0	2	1
320	14	1	4	4	3	3	1	2	6	1	4	6	3	3	3	1	2	2	2	2	2	2	2	2	2	2	6	0	0	0	0	0	2	9
321	14	1	2	3	3	4	3	2	6	1	4	6	3	3	3	1	2	2	1	2	2	2	2	2	2	2	0	5	1	0	0	0	2	9
322	13	1	3	4	1	6	2	1	1	4	4	6	3	3	3	2	2	4	1	1	1	2	2	2	2	1	0	0	6	0	0	0	2	9
323	13	2	3	5	2	1	4	1	1	5	4	6	3	3	4	2	2	2	1	1	2	2	2	2	2	2	0	5	1	2	0	0	2	9
324	13	2	2	9	4	4	4	1	2	3	4	6	3	4	4	2	1	3	1	2	2	2	2	2	2	2	0	6	0	0	0	0	2	9
325	14	2	3	3	4	1	3	2	6	1	4	6	3	3	3	1	2	3	1	2	2	2	2	2	2	1	0	6	0	1	0	1	2	9
326	13	2	4	6	1	2	5	1	1	7	1	1	1	2	2	1	2	3	1	2	2	2	2	2	2	2	6	0	0	0	0	0	2	9
327	14	2	3	4	3	6	4	2	6	1	4	6	3	2	3	2	2	1	1	2	1	2	2	2	2	2	5	1	0	0	0	0	2	9
328	14	2	4	2	1	1	3	2	6	1	4	6	3	3	2	2	2	3	1	2	2	2	2	2	2	2	0	5	1	0	0	0	2	9
329	14	1	4	6	3	1	1	2	6	1	4	6	3	2	1	2	2	2	2	2	2	2	2	2	2	2	0	0	6	1	0	0	2	9
330	13	1	4	5	1	3	1	2	6	1	4	6	3	2	3	2	2	2	1	1	2	2	2	2	2	1	0	5	1	0	0	0	2	3
331	13	1	3	3	1	4	3	2	6	1	4	6	3	3	4	2	1	3	1	2	2	2	2	2	2	2	0	0	6	0	0	0	2	9
332	14	1	4	3	1	6	4	2	6	1	4	6	3	2	2	2	2	4	2	2	2	2	2	2	2	2	0	0	6	0	0	0	2	9
333	15	1	4	4	2	6	4	2	6	1	4	6	3	2	3	1	2	2	1	2	2	2	2	2	2	2	0	6	0	0	0	0	2	4
334	13	1	2	4	2	6	6	2	6	1	4	6	3	3	3	2	2	2	1	2	2	2	2	2	2	1	0	5	1	0	0	0	2	9
335	14	1	4	3	1	7	4	2	6	1	4	6	3	3	2	2	2	2	1	2	1	2	2	2	2	1	0	5	1	0	0	0	2	9
336	14	2	4	4	1	1	2	1	2	2	4	6	3	1	1	2	2	2	2	2	2	2	2	2	2	2	0	3	3	0	0	0	2	2
337	14	1	4	4	1	1	1	1	1	3	4	6	3	4	4	1	2	3	2	1	2	2	2	2	2	1	0	5	1	1	0	0	2	2
338	15	1	3	5	1	3	5	2	6	1	4	6	3	2	1	2	2	1	1	2	2	2	2	2	2	1	0	5	1	0	0	0	2	9
339	15	1	3	4	4	1	4	2	6	1	4	6	3	2	2	2	2	3	1	2	2	2	2	2	2	2	0	6	0	0	0	0	2	9
340	14	2	4	5	1	2	4	1	1	6	4	6	3	2	1	1	2	2	1	2	2	2	2	2	2	2	6	0	0	1	0	0	2	9
341	14	2	4	5	4	7	4	1	1	7	1	1	1	2	1	1	2	2	2	2	2	2	2	2	2	1	0	0	6	1	0	0	2	9
342	14	1	3	10	4	6	5	1	1	7	1	3	1	3	3	1	2	3	2	2	2	2	2	2	2	2	0	6	0	0	0	0	2	9
343	14	1	2	6	5	6	5	1	1	7	1	2	1	3	3	1	2	3	1	2	2	2	2	2	2	2	0	6	0	4	0	0	2	9
344	13	2	3	6	3	3	4	2	6	1	4	6	3	2	1	2	2	2	1	2	2	2	2	2	2	2	0	6	0	0	0	0	2	1
345	15	1	3	4	3	1	4	1	1	7	1	3	1	3	4	1	2	3	2	1	1	2	2	2	2	2	0	5	1	2	0	0	2	2
346	13	2	3	4	4	6	4	1	1	7	1	2	1	3	3	1	2	3	1	1	1	2	2	2	2	2	0	5	1	0	0	0	2	9
347	13	2	3	4	4	6	5	1	2	7	1	2	1	3	3	1	2	3	1	1	1	2	2	2	1	2	6	0	0	0	0	0	2	9
348	14	2	4	4	1	7	5	2	6	1	4	6	3	2	2	2	2	2	1	2	2	2	2	2	2	1	0	5	1	2	0	0	2	2
349	14	2	3	7	2	3	4	1	1	3	4	6	3	4	4	1	2	2	2	1	2	2	2	2	2	1	0	0	6	0	0	0	2	9
350	13	2	4	5	1	6	4	1	1	2	4	6	3	2	2	1	2	2	2	1	2	2	2	2	2	2	0	3	3	2	0	0	2	9
351	13	1	4	7	1	3	3	1	1	3	4	6	3	3	4	1	2	3	1	1	2	2	2	2	2	1	0	5	1	1	0	0	2	9
352	14	1	3	5	3	4	2	2	6	1	4	6	3	3	2	1	2	2	1	2	2	2	2	2	2	2	0	5	1	2	0	0	2	1
353	14	1	3	4	1	4	1	1	2	3	4	6	3	3	4	1	2	2	2	2	2	2	2	2	2	2	0	6	0	0	0	0	2	9
354	14	1	4	5	1	2	5	2	6	1	4	6	3	3	4	1	2	3	2	2	2	2	2	2	2	2	0	5	1	1	0	0	2	1
355	14	1	2	5	4	4	3	1	4	7	1	4	1	3	1	1	2	3	1	2	2	2	2	2	2	2	6	0	0	0	0	0	2	9
356	13	1	3	4	1	4	4	1	2	7	1	4	2	3	3	2	2	3	1	1	1	2	2	2	2	2	0	6	0	0	0	0	2	9
357	13	1	3	4	4	3	3	1	2	2	4	6	3	3	4	1	2	3	1	2	2	2	2	2	2	2	0	6	0	0	0	0	2	9
358	15	1	4	7	1	6	2	2	6	1	4	6	3	3	4	2	2	3	1	2	2	2	2	2	2	2	0	5	1	0	0	0	2	9
359	15	1	2	5	4	4	2	1	1	7	2	2	1	1	1	2	2	3	1	2	2	2	2	2	2	2	0	6	0	0	2	0	2	9
360	13	1	3	5	3	6	4	1	4	7	1	4	1	1	1	2	2	3	1	1	1	2	2	2	2	2	0	5	1	0	0	0	2	9
361	13	1	4	6	1	1	3	2	6	1	4	6	3	2	2	2	2	3	1	2	2	2	2	2	2	1	0	6	0	0	0	0	2	9
362	13	2	4	6	1	2	3	2	6	1	4	6	3	2	2	2	2	3	1	2	2	2	2	2	2	2	0	4	2	1	0	0	2	9
363	14	1	3	5	3	6	5	1	1	7	1	2	1	1	2	2	2	3	1	2	2	2	2	2	2	2	6	0	0	4	1	0	2	2
364	13	2	3	5	1	4	4	2	6	1	4	6	3	2	3	1	2	3	1	2	2	2	2	2	2	1	0	4	2	0	0	0	2	2
365	14	2	2	4	4	4	4	2	6	1	4	6	3	3	4	1	2	3	2	2	2	2	2	2	2	2	0	6	0	0	0	0	2	2
366	14	2	3	6	4	3	5	2	6	1	4	6	3	2	3	1	2	3	2	2	2	2	2	2	2	2	6	0	0	7	0	0	2	2
367	13	2	3	4	1	5	6	2	6	1	4	6	3	1	2	2	2	2	2	2	2	2	2	2	2	2	6	0	0	0	0	0	2	2
368	14	2	2	6	4	4	4	2	6	1	4	6	3	1	1	2	2	2	2	2	2	2	2	2	2	1	6	0	0	0	0	0	2	3
369	13	2	3	5	1	4	4	1	3	2	4	6	3	3	3	1	2	3	1	1	2	2	2	2	2	2	0	0	6	0	0	0	2	2
370	13	2	3	4	4	6	3	2	6	1	4	6	3	3	4	2	2	3	1	2	2	2	2	2	2	2	0	6	0	0	0	0	2	9
371	13	2	2	8	4	1	6	1	1	7	4	6	3	4	4	1	2	3	2	1	2	2	2	2	2	1	5	1	0	0	0	0	2	2
372	15	1	2	8	4	4	2	2	6	1	4	6	3	3	4	1	2	3	1	2	2	2	2	2	2	2	0	5	1	0	0	0	2	9
373	13	2	4	5	2	3	3	2	6	1	4	6	3	2	3	1	2	2	1	2	2	2	2	2	2	2	6	0	0	0	0	0	2	2
374	14	1	2	7	5	4	5	2	6	1	4	6	3	1	2	2	2	3	1	2	2	2	2	2	2	2	6	0	0	0	0	0	2	2
375	13	1	2	4	3	4	6	2	6	1	4	6	3	2	3	1	2	3	2	2	2	2	2	2	2	2	0	3	3	0	0	0	2	3
376	15	1	2	6	3	4	4	1	1	2	4	6	3	3	3	1	2	3	1	1	2	2	2	2	2	2	0	4	2	2	0	0	2	3
377	15	1	2	7	4	4	4	1	1	7	1	1	1	1	2	2	2	3	1	2	2	2	2	2	2	2	0	5	1	1	0	0	2	4
378	14	2	3	12	3	3	5	1	1	7	1	2	1	2	3	1	2	3	1	1	2	2	2	2	2	2	6	0	0	2	0	1	2	9
379	13	2	4	5	3	2	4	2	6	1	4	6	3	2	3	1	2	2	2	2	2	2	2	2	2	2	5	0	1	0	0	0	2	9
380	14	2	4	4	3	2	3	2	6	1	4	6	3	3	4	1	2	3	2	2	2	2	2	2	2	2	6	0	0	1	0	0	2	2
381	14	2	4	6	1	2	4	1	1	7	1	1	1	2	2	1	2	3	1	2	2	2	2	2	2	2	4	2	0	0	0	0	2	2
382	14	2	4	8	3	2	3	1	2	7	4	6	3	2	3	1	2	3	2	2	2	2	2	2	2	2	0	5	1	0	0	0	2	2
383	14	2	3	5	3	4	2	1	1	3	4	6	3	3	4	1	2	3	1	2	2	2	2	2	2	2	6	0	0	1	0	0	2	9
384	14	1	1	9	5	4	6	2	6	1	4	6	3	1	2	2	2	2	2	2	2	2	2	2	2	2	0	1	5	0	0	0	2	9
385	15	1	3	7	4	2	4	1	1	7	1	2	1	1	2	2	2	3	1	2	2	2	2	2	2	1	0	4	2	3	0	1	2	3
386	15	2	2	8	4	1	6	1	1	7	4	6	3	4	4	1	2	3	2	1	2	2	2	2	2	2	0	5	1	1	0	0	2	1
387	15	1	3	7	5	5	4	2	6	1	4	6	3	1	2	2	2	3	1	2	2	2	2	2	2	1	0	2	4	0	0	0	2	9
388	15	2	3	6	3	3	4	1	1	7	1	4	1	2	3	1	2	3	1	1	2	2	2	2	2	2	0	3	3	1	0	0	2	2
389	15	1	2	8	4	4	4	2	6	1	4	6	3	3	4	1	2	2	1	2	2	2	2	2	2	1	3	2	1	2	0	0	2	1
390	15	1	2	4	4	1	6	1	1	3	4	6	3	3	4	1	2	3	1	2	2	2	2	2	2	2	5	1	0	2	0	0	2	1
391	15	2	4	5	3	3	2	1	1	3	4	6	3	3	4	2	2	2	1	2	2	2	2	2	2	2	0	4	2	1	0	0	2	3
392	15	1	2	5	4	4	4	1	1	7	1	2	1	1	2	2	2	2	1	2	2	2	2	2	2	2	0	3	3	0	0	1	2	1
393	14	2	3	4	3	3	3	2	6	1	4	6	3	2	3	1	2	3	2	2	2	2	2	2	2	2	4	2	0	0	0	0	2	9
394	14	1	2	6	5	4	5	2	6	1	4	6	3	1	2	2	2	3	1	2	2	2	2	2	2	2	0	4	2	0	0	0	2	9
395	13	1	2	4	3	4	3	2	6	1	4	6	3	3	2	2	2	2	1	2	2	2	2	2	2	2	0	6	0	0	0	0	2	2
396	13	1	3	6	3	6	5	2	6	1	4	6	3	3	4	2	2	2	1	2	2	2	2	2	2	2	6	0	0	0	0	0	2	3
397	13	2	3	4	3	4	3	2	6	1	4	6	3	3	4	2	2	2	1	2	2	2	2	2	2	2	6	0	0	1	0	0	2	9
398	13	1	3	5	4	3	5	1	1	5	4	6	3	3	4	2	2	4	1	1	2	2	2	2	2	2	0	6	0	3	0	0	2	3
399	13	1	3	5	3	1	5	2	6	1	4	6	3	3	3	1	2	3	1	2	2	2	2	2	2	2	6	0	0	1	0	0	2	2
400	13	2	3	5	4	3	3	2	6	1	4	6	3	3	4	1	2	2	1	2	2	2	2	2	2	2	6	0	0	0	0	0	2	2
401	14	1	2	5	2	4	4	1	1	7	2	1	1	2	1	2	2	2	1	2	2	2	2	2	2	2	6	0	0	0	0	0	2	2
402	14	1	4	4	1	2	3	2	6	1	4	6	3	2	1	1	2	2	1	2	2	2	2	2	2	2	6	0	0	0	0	0	2	3
403	14	2	2	9	5	3	6	2	6	1	4	6	3	3	4	2	2	2	1	2	2	2	2	2	2	2	0	5	1	0	0	0	2	3
404	14	1	3	4	4	3	5	2	6	3	4	6	3	3	4	1	2	2	1	2	2	2	2	2	2	2	0	6	0	3	0	0	2	3
405	15	1	4	7	1	1	3	2	6	3	4	6	3	3	4	1	2	4	1	1	2	2	2	2	2	1	0	5	1	0	0	0	2	2
406	14	1	3	7	4	6	5	2	1	7	1	4	1	3	2	1	2	2	1	1	1	2	2	2	2	2	0	6	0	0	0	0	2	9
407	13	1	2	5	5	4	4	2	6	1	4	6	3	2	1	1	2	2	1	2	2	2	2	2	2	2	3	0	3	0	0	0	2	3
408	13	2	3	7	4	1	3	2	6	1	4	6	3	3	4	2	2	3	2	2	2	2	2	2	2	2	0	6	0	0	0	0	2	9
409	14	2	2	4	4	4	3	2	6	1	4	6	3	2	1	1	2	2	1	2	2	2	2	2	2	2	0	5	1	0	0	0	2	2
410	15	1	3	13	4	1	4	2	6	1	4	6	3	3	3	1	2	2	1	2	2	2	2	2	2	2	0	6	0	0	0	0	2	2
411	15	1	2	9	3	4	6	1	1	7	2	4	1	3	3	1	2	3	1	1	1	2	2	2	2	2	0	6	0	3	0	0	2	2
412	14	1	2	4	4	4	5	2	6	1	4	6	3	2	1	2	2	2	1	2	2	2	2	2	2	2	0	6	0	0	0	0	2	9
413	14	1	3	6	3	1	3	2	6	3	4	6	3	2	3	1	2	3	2	2	2	2	2	2	2	2	6	0	0	1	0	0	2	9
414	14	1	4	6	1	1	3	1	1	7	1	4	1	2	3	1	2	2	1	2	2	2	2	2	2	2	5	0	1	0	0	0	2	9
415	13	1	3	5	3	3	3	1	1	7	2	4	1	3	3	1	2	3	1	1	1	2	2	2	2	2	0	6	0	2	0	0	2	2
416	13	1	3	4	4	6	4	1	1	7	4	6	3	3	4	1	2	3	2	1	2	2	2	2	2	1	3	3	0	3	0	0	2	2
417	14	1	2	6	3	4	6	2	6	1	4	6	3	4	4	1	2	3	2	2	2	2	2	2	2	2	0	6	0	2	0	0	2	2
418	14	2	3	12	3	3	5	1	1	7	1	2	1	2	3	1	2	3	1	1	2	2	2	2	2	2	6	0	0	2	0	1	2	9
419	13	2	4	5	3	2	4	2	6	1	4	6	3	2	3	1	2	2	2	2	2	2	2	2	2	2	5	0	1	0	0	0	2	9
420	14	2	4	4	3	2	3	2	6	1	4	6	3	3	4	1	2	3	2	2	2	2	2	2	2	2	6	0	0	1	0	0	2	2
421	14	2	4	6	1	2	4	1	1	7	1	1	1	2	2	1	2	3	1	2	2	2	2	2	2	2	4	2	0	0	0	0	2	2
422	14	2	4	8	3	2	3	1	2	7	4	6	3	2	3	1	2	3	2	2	2	2	2	2	2	2	0	5	1	0	0	0	2	2
423	14	2	3	5	3	4	2	1	1	3	4	6	3	3	4	1	2	3	1	2	2	2	2	2	2	2	6	0	0	1	0	0	2	9
424	14	1	1	9	5	4	6	2	6	1	4	6	3	1	2	2	2	2	2	2	2	2	2	2	2	2	0	1	5	0	0	0	2	9
425	15	1	3	7	4	2	4	1	1	7	1	2	1	1	2	2	2	3	1	2	2	2	2	2	2	1	0	4	2	3	0	1	2	3
426	15	2	2	8	4	1	6	1	1	7	4	6	3	4	4	1	2	3	2	1	2	2	2	2	2	2	0	5	1	1	0	0	2	1
427	15	1	3	7	5	5	4	2	6	1	4	6	3	1	2	2	2	3	1	2	2	2	2	2	2	1	0	2	4	0	0	0	2	9
428	15	2	3	6	3	3	4	1	1	7	1	4	1	2	3	1	2	3	1	1	2	2	2	2	2	2	0	3	3	1	0	0	2	2
429	15	1	2	8	4	4	4	2	6	1	4	6	3	3	4	1	2	2	1	2	2	2	2	2	2	1	3	2	1	2	0	0	2	1
430	15	1	2	4	4	1	6	1	1	3	4	6	3	3	4	1	2	3	1	2	2	2	2	2	2	2	5	1	0	2	0	0	2	1
431	15	2	4	5	3	3	2	1	1	3	4	6	3	3	4	2	2	2	1	2	2	2	2	2	2	2	0	4	2	1	0	0	2	3
432	15	1	2	5	4	4	4	1	1	7	1	2	1	1	2	2	2	2	1	2	2	2	2	2	2	2	0	3	3	0	0	1	2	1
433	14	2	3	4	3	3	3	2	6	1	4	6	3	2	3	1	2	3	2	2	2	2	2	2	2	2	4	2	0	0	0	0	2	9
434	14	1	2	6	5	4	5	2	6	1	4	6	3	1	2	2	2	3	1	2	2	2	2	2	2	2	0	4	2	0	0	0	2	9
435	13	1	2	4	3	4	3	2	6	1	4	6	3	3	2	2	2	2	1	2	2	2	2	2	2	2	0	6	0	0	0	0	2	2
436	13	1	2	6	3	6	5	2	6	1	4	6	3	3	4	2	2	2	1	2	2	2	2	2	2	2	6	0	0	0	0	0	2	3
437	13	2	2	4	3	4	3	2	6	1	4	6	3	3	4	2	2	2	1	2	2	2	2	2	2	2	6	0	0	1	0	0	2	9
438	13	1	3	5	4	3	5	1	1	5	4	6	3	3	4	2	2	4	1	1	2	2	2	2	2	2	0	6	0	3	0	0	2	3
439	13	1	3	5	3	1	5	2	6	1	4	6	3	3	3	1	2	3	1	2	2	2	2	2	2	2	6	0	0	1	0	0	2	2
440	13	2	3	5	4	3	3	2	6	1	4	6	3	3	4	1	2	2	1	2	2	2	2	2	2	2	6	0	0	0	0	0	2	2
441	14	1	2	5	2	4	4	1	1	7	2	1	1	2	1	2	2	2	1	2	2	2	2	2	2	2	6	0	0	0	0	0	2	2
442	14	1	4	4	1	2	3	2	6	1	4	6	3	2	1	1	2	2	1	2	2	2	2	2	2	2	6	0	0	0	0	0	2	3
443	14	2	2	9	5	3	6	2	6	1	4	6	3	3	4	2	2	2	1	2	2	2	2	2	2	2	0	5	1	0	0	0	2	3
444	14	1	3	4	4	3	5	2	6	3	4	6	3	3	4	1	2	2	1	2	2	2	2	2	2	2	0	6	0	3	0	0	2	3
445	15	1	4	7	1	1	3	2	6	3	4	6	3	3	4	1	2	4	1	1	2	2	2	2	2	1	0	5	1	0	0	0	2	2
446	14	1	3	7	4	6	5	2	1	7	1	4	1	3	2	1	2	2	1	1	1	2	2	2	2	2	0	6	0	0	0	0	2	9
447	13	1	2	5	5	4	4	2	6	1	4	6	3	2	1	1	2	2	1	2	2	2	2	2	2	2	3	0	3	0	0	0	2	3
448	15	2	4	6	3	5	4	2	6	1	4	6	3	3	4	1	2	2	2	2	2	2	2	2	2	1	4	2	0	2	0	0	2	2
449	13	2	3	10	4	1	3	2	6	1	4	6	3	3	4	2	2	3	2	2	2	2	2	2	2	2	0	6	0	0	0	0	2	9
450	13	2	3	6	4	1	5	2	1	2	4	6	3	3	4	1	2	3	1	2	2	2	2	2	2	2	0	1	5	0	0	0	2	9
451	13	1	4	5	3	6	3	1	1	7	2	1	1	3	3	2	2	3	2	2	1	2	2	2	2	2	0	3	3	0	0	0	2	2
452	14	2	4	8	1	2	3	2	6	1	4	6	3	3	4	2	2	4	1	2	2	2	2	2	2	1	0	1	5	0	0	0	2	9
453	13	1	3	4	4	3	5	2	6	2	4	6	3	3	4	2	2	3	2	2	2	2	2	2	2	1	0	6	0	2	0	0	2	9
454	14	2	4	9	2	6	4	1	2	3	4	6	3	4	4	1	2	4	1	1	2	2	2	2	2	1	0	6	0	2	0	0	2	2
455	14	1	2	4	5	6	6	2	6	1	4	6	3	2	3	1	2	2	1	2	2	2	2	2	2	1	3	3	0	0	0	0	2	2
456	15	2	3	5	1	4	2	1	1	7	1	1	1	3	2	2	2	3	1	1	1	2	2	2	2	2	0	3	3	2	0	0	2	2
457	14	1	2	4	2	4	4	1	1	3	4	6	3	4	4	1	2	3	1	2	2	2	2	2	2	2	0	6	0	1	0	0	2	9
458	13	2	3	5	4	1	4	2	6	1	4	6	3	3	4	1	2	3	1	2	2	2	2	2	2	2	0	3	3	4	0	0	2	9
459	14	1	4	4	2	1	3	2	6	2	4	6	3	3	3	1	2	3	1	2	2	2	2	2	2	2	0	1	5	0	0	0	2	9
460	14	1	3	6	4	6	5	1	1	5	4	6	3	3	3	2	2	4	1	2	2	2	2	2	2	1	0	0	6	3	0	0	2	9
461	13	2	4	4	3	2	4	1	1	7	1	1	1	3	3	1	2	3	1	2	2	2	2	2	2	2	6	0	0	1	0	0	2	1
462	13	2	3	6	3	1	4	2	6	1	4	6	3	2	3	1	2	4	1	2	2	2	2	2	2	1	0	6	0	0	0	0	2	9
463	14	2	4	5	2	1	3	1	1	3	4	6	3	3	4	1	2	4	1	1	2	2	2	2	2	2	0	5	1	0	0	0	2	9
464	14	1	2	9	4	3	6	1	1	7	1	2	1	3	2	1	2	3	1	1	1	2	2	2	2	2	6	0	0	1	1	0	2	9
465	15	1	4	7	1	1	4	1	1	3	4	6	3	2	2	1	2	4	1	2	2	2	2	2	2	2	0	6	0	1	0	0	2	2
466	15	1	4	3	1	1	3	2	6	1	4	6	3	3	4	1	2	3	2	2	2	2	2	2	2	1	6	0	0	0	0	0	2	2
467	15	1	4	5	1	1	2	2	6	1	4	6	3	3	3	2	1	2	2	2	2	2	2	2	2	2	6	0	0	0	0	0	2	1
468	14	2	2	4	4	4	2	1	2	7	4	6	3	2	2	1	2	3	1	2	2	2	2	2	2	2	6	0	0	0	0	0	2	1
469	14	2	3	5	3	4	2	1	1	1	4	6	3	3	4	2	2	3	1	2	2	2	2	2	2	2	5	1	0	0	0	0	2	3
470	13	2	2	8	4	4	4	1	3	3	4	6	3	4	4	1	2	4	1	1	1	2	2	2	2	2	0	6	0	2	0	0	2	2
471	13	1	3	6	3	1	3	2	6	1	4	6	3	3	4	1	2	3	2	2	2	2	2	2	2	2	6	0	0	0	0	0	2	9
472	14	1	3	4	3	6	4	2	6	3	4	6	3	2	2	1	2	3	1	2	2	2	2	2	2	2	0	0	6	1	0	0	2	9
473	14	1	3	3	2	3	4	2	6	1	4	6	3	2	2	1	2	3	2	2	2	2	2	2	2	2	0	6	0	1	0	0	2	9
474	15	2	3	4	4	6	4	2	6	1	4	6	3	2	2	2	2	2	2	2	2	2	2	2	2	2	4	2	0	0	0	0	2	1
475	15	1	2	5	2	4	5	2	6	3	4	6	3	3	4	2	2	3	1	2	2	2	2	2	2	2	1	5	0	3	0	0	2	2
476	14	2	3	4	1	1	5	2	6	1	4	6	3	4	4	1	2	3	2	2	2	2	2	2	2	2	0	1	5	0	0	0	2	1
477	13	2	2	4	3	4	6	2	6	1	4	6	3	4	4	1	2	2	1	2	2	2	2	2	2	2	0	3	3	0	0	0	2	2
478	13	2	2	5	3	6	6	1	1	7	4	6	3	4	4	2	2	2	1	1	1	2	2	2	2	2	6	0	0	1	0	0	2	1
479	13	2	3	4	4	1	2	2	6	1	4	6	3	3	4	2	2	2	1	2	2	2	2	2	2	2	3	3	0	0	0	0	2	9
480	14	2	3	5	4	3	4	2	6	1	4	6	3	3	4	1	2	2	1	2	2	2	2	2	2	2	1	4	1	1	0	0	2	1
481	14	2	2	5	4	4	6	2	6	5	4	6	3	3	2	2	2	2	1	2	2	2	2	2	2	2	5	1	0	0	0	0	2	2
482	14	2	3	15	2	1	5	2	6	3	4	6	3	4	4	1	2	2	2	2	2	2	2	2	2	2	6	0	0	0	0	0	2	2
483	14	2	2	4	2	6	6	2	6	1	4	6	3	4	4	3	2	3	1	2	2	2	2	2	2	2	6	0	0	0	0	0	2	9
484	13	2	4	8	4	2	5	2	6	1	4	6	3	4	4	2	2	3	1	2	2	2	2	2	2	2	0	6	0	0	0	0	2	9
485	13	2	4	6	1	6	2	2	6	1	4	6	3	2	3	1	2	4	2	2	2	2	2	2	2	2	0	2	4	0	0	0	2	3
486	15	2	2	7	3	6	6	2	6	1	4	6	3	3	3	1	2	3	2	2	2	2	2	2	2	2	0	5	1	0	0	0	2	2
487	15	2	3	6	4	3	4	2	6	1	4	6	3	3	4	1	2	2	2	2	2	2	2	2	2	2	5	1	0	0	0	0	2	2
488	13	2	3	6	4	1	4	1	1	2	4	6	3	3	3	1	2	4	1	2	2	2	2	2	2	2	0	6	0	2	0	0	2	9
489	14	2	2	4	4	4	5	2	6	1	4	6	3	4	4	1	2	2	1	2	2	2	2	2	2	2	6	0	0	4	0	0	2	2
490	13	2	2	5	3	3	6	2	6	1	4	6	3	4	4	1	2	2	2	2	2	2	2	2	2	2	6	0	0	2	0	0	2	1
491	13	2	4	4	3	2	4	2	6	1	4	6	3	4	4	1	2	2	2	2	2	2	2	2	2	2	2	4	0	0	0	0	2	1
492	14	2	1	5	5	4	6	2	6	1	4	6	3	4	4	1	2	3	2	2	2	2	2	2	2	2	5	1	0	0	0	0	2	9
493	14	2	3	10	3	2	5	2	6	3	4	6	3	3	4	1	2	2	1	2	2	2	2	2	2	2	0	6	0	0	0	0	2	9
494	15	2	2	5	4	4	5	2	6	1	4	6	3	3	4	1	2	2	2	2	2	2	2	2	2	2	0	3	3	1	0	0	2	2
495	15	2	3	5	3	6	5	2	6	1	1	4	1	3	2	1	2	2	1	2	2	2	2	2	2	2	0	5	1	0	0	0	2	9
496	13	2	2	8	4	4	5	2	6	1	4	6	3	4	4	1	2	2	2	2	2	2	2	2	2	2	0	5	1	0	0	0	2	1
497	13	2	4	5	3	2	3	2	6	3	4	6	3	4	4	1	2	2	2	2	2	2	2	2	2	2	5	1	0	0	0	0	2	1
498	13	2	2	4	4	4	5	1	1	2	4	6	3	3	3	1	2	4	1	1	1	2	2	2	2	2	0	6	0	3	0	0	2	1
499	14	2	3	6	1	4	4	2	6	1	4	6	3	3	4	1	2	2	1	2	2	2	2	2	2	2	0	5	1	0	0	0	2	3
500	13	1	2	8	5	6	5	1	1	7	1	3	1	2	2	1	2	3	1	1	1	2	2	2	2	2	0	4	2	2	0	0	2	9
501	13	1	3	4	1	1	5	1	1	3	4	6	3	3	2	1	2	3	1	1	1	2	2	2	2	1	0	3	3	2	0	0	2	3
502	13	2	4	5	1	3	2	1	2	3	4	6	3	3	2	2	2	3	1	1	2	2	2	2	2	2	0	5	1	0	0	0	2	9
503	14	1	2	9	4	4	5	2	6	1	4	6	3	3	4	1	2	2	2	2	2	2	2	2	2	2	0	3	3	1	0	0	2	2
504	14	2	4	5	1	2	4	1	1	7	2	1	1	3	3	2	2	2	2	2	2	2	2	2	2	2	2	0	4	0	1	0	2	2
505	14	1	4	6	1	2	2	2	2	3	4	6	3	3	2	1	2	4	1	1	1	2	2	2	2	1	0	0	6	0	0	0	2	9
506	14	1	3	6	3	3	5	1	1	7	2	1	1	3	3	2	2	3	1	2	2	2	2	2	2	1	0	2	4	2	0	0	2	2
507	15	2	3	4	3	2	5	2	6	1	4	6	3	4	4	2	2	3	2	2	2	2	2	2	2	2	0	6	0	0	0	0	2	2
508	13	2	3	8	3	1	3	2	6	1	4	6	3	3	2	1	2	3	1	2	2	2	2	2	2	1	0	6	0	0	0	0	2	9
509	13	2	3	3	3	1	3	2	6	4	4	6	3	4	2	1	1	3	2	2	2	2	2	2	2	1	0	2	4	0	0	0	2	1
510	13	2	2	6	5	6	6	1	1	4	4	6	3	3	2	1	2	2	1	1	2	2	2	2	2	2	0	0	6	3	0	0	2	3
511	13	1	4	6	3	2	4	2	6	1	4	6	3	3	3	1	2	3	1	2	2	2	2	2	2	1	0	6	0	1	0	0	2	1
512	14	1	3	6	4	3	5	2	6	1	4	6	3	2	2	1	2	3	1	2	2	2	2	2	2	2	0	4	2	3	0	0	2	4
513	14	1	3	6	3	1	5	1	1	7	1	2	1	3	3	2	2	3	1	2	2	2	2	2	2	2	4	2	0	0	0	0	2	9
514	15	2	3	8	1	4	3	2	6	1	4	6	3	2	2	1	2	2	2	2	2	2	2	2	2	2	4	1	1	0	0	0	2	1
515	15	1	2	4	2	4	4	2	6	1	4	6	3	1	1	2	2	2	2	2	2	2	2	2	2	2	6	0	0	1	0	0	2	2
516	15	2	2	4	3	4	6	1	2	7	1	3	1	1	2	1	2	3	1	2	1	2	2	2	2	2	4	2	0	0	0	0	2	2
517	15	1	3	4	4	5	4	2	6	1	4	6	3	1	1	1	2	2	2	2	2	2	2	2	2	2	3	3	0	0	0	0	2	3
518	13	1	3	4	4	3	4	2	6	1	4	6	3	3	3	2	2	1	2	2	2	2	2	2	2	2	4	2	0	0	0	0	2	4
519	15	1	4	6	1	1	3	2	6	1	4	6	3	2	2	1	2	2	2	2	2	2	2	2	2	1	3	3	0	0	0	0	2	2
520	14	2	3	5	2	4	2	1	1	7	1	4	1	3	4	1	2	2	1	2	2	2	2	2	2	2	3	0	3	3	0	0	2	2
521	14	1	3	5	4	3	5	2	6	1	4	6	3	3	4	2	2	2	1	2	1	2	2	2	2	2	3	3	0	0	0	0	2	2
522	14	1	2	4	4	3	6	2	6	1	4	6	3	3	3	1	2	2	1	2	2	2	2	2	2	2	3	3	0	0	0	0	2	9
523	15	1	4	5	1	6	3	1	1	7	1	1	1	3	3	1	2	2	1	2	2	2	2	2	2	2	3	3	0	0	0	0	2	9
524	14	1	2	6	2	4	6	2	6	1	4	6	3	2	1	1	2	1	1	2	2	2	2	2	2	2	3	3	0	0	0	0	2	9
525	13	1	2	5	4	4	5	2	6	1	4	6	3	3	2	1	2	2	2	2	2	2	2	2	2	2	6	0	0	1	0	0	2	3
526	13	1	4	4	4	7	4	2	6	1	4	6	3	2	3	2	2	1	2	2	2	2	2	2	2	2	2	4	0	0	0	0	2	9
527	14	2	2	5	4	4	3	1	1	7	1	2	1	3	3	2	2	3	2	2	2	2	2	2	2	2	5	0	1	0	0	0	2	3
528	14	2	2	5	5	3	5	1	1	7	4	6	3	3	4	1	2	3	1	2	2	2	2	2	2	1	6	0	0	2	0	0	2	3
529	15	2	2	5	4	3	6	2	6	1	4	6	3	4	4	2	2	3	2	2	2	2	2	2	2	2	5	0	1	0	0	0	2	2
530	14	2	4	3	4	2	2	2	6	1	4	6	3	1	2	2	2	2	2	2	2	2	2	2	2	1	6	0	0	0	0	0	2	1
531	15	1	2	4	3	4	4	2	6	5	4	6	3	4	4	1	2	4	2	2	2	2	2	2	2	2	0	0	6	0	0	0	2	3
532	14	2	2	4	4	4	5	2	6	1	4	6	3	3	2	2	2	2	2	2	2	2	2	2	2	2	3	3	0	0	0	0	2	9
533	14	2	4	7	1	2	4	1	2	4	4	6	3	3	2	1	2	3	2	2	1	2	2	2	2	2	6	0	0	7	0	0	2	4
534	14	2	2	5	4	4	6	2	3	7	1	6	1	3	2	2	2	3	1	1	1	2	2	2	2	2	6	0	0	5	0	0	2	3
535	14	2	2	4	4	4	5	2	6	1	4	6	3	1	2	2	2	2	2	2	2	2	2	2	2	1	3	3	0	0	0	0	2	3
536	14	2	2	6	4	4	6	2	6	2	4	6	3	3	4	1	2	2	2	2	2	2	2	2	2	2	3	3	0	0	0	0	2	2
537	15	2	4	3	1	2	4	2	6	1	4	6	3	2	2	1	2	2	2	2	2	2	2	2	2	2	3	0	3	0	0	0	2	2
538	15	2	2	6	4	7	6	2	6	1	4	6	3	2	2	1	2	2	2	2	2	2	2	2	2	2	0	0	6	0	0	0	2	9
539	15	2	2	5	3	4	5	2	6	1	4	6	3	2	1	1	2	2	2	2	2	2	2	2	2	2	3	0	3	1	0	0	2	2
540	14	2	2	8	4	6	6	2	6	1	4	6	3	2	2	1	2	2	2	2	2	2	2	2	2	2	3	3	0	1	0	0	2	9
541	13	1	2	5	4	4	4	2	6	1	4	6	3	1	1	1	2	2	2	2	1	2	2	2	2	1	6	0	0	0	0	0	2	9
542	15	1	4	2	1	3	4	2	6	1	4	6	3	2	3	2	2	3	1	2	2	2	2	2	2	2	0	0	6	0	0	0	2	2
543	15	2	4	4	1	2	5	2	6	1	4	6	3	3	4	2	2	4	1	2	2	2	2	2	2	2	3	3	0	0	0	0	2	9
544	14	2	2	5	4	4	4	2	6	1	4	6	3	3	3	1	2	2	2	2	2	2	2	2	2	2	3	3	0	0	0	0	2	1
545	14	2	3	4	4	7	5	2	6	1	4	6	3	2	1	2	2	2	2	2	2	2	2	2	2	2	6	0	0	0	0	0	2	3
546	13	2	3	4	3	6	4	2	6	1	4	6	3	3	1	2	2	3	2	2	2	2	2	2	2	2	3	3	0	0	0	0	2	9
547	15	1	3	5	1	4	3	2	6	1	4	6	3	4	4	1	2	2	2	2	2	2	2	2	2	2	5	0	1	2	0	0	2	1
548	15	1	4	12	3	6	3	2	6	3	4	6	3	3	4	2	2	2	2	2	2	2	2	2	2	2	0	0	6	0	0	0	2	4
549	15	1	2	5	4	4	4	1	1	7	2	2	1	1	1	2	2	3	1	2	2	2	2	2	2	2	6	0	0	2	0	1	2	4
550	15	1	2	4	3	4	5	1	2	7	1	3	1	3	3	1	2	3	1	2	2	2	2	2	2	1	6	0	0	0	0	0	2	3
551	14	1	3	6	4	1	3	1	1	3	4	6	3	1	2	1	2	3	1	1	2	2	2	2	2	2	0	0	6	0	0	0	2	3
552	14	1	3	2	4	3	4	1	1	7	1	3	2	1	2	1	2	3	1	1	1	2	2	2	2	2	0	0	6	1	0	0	2	2
553	15	1	2	6	4	4	4	1	5	7	4	6	3	1	2	1	2	3	2	2	2	2	2	2	2	1	0	0	6	0	0	0	2	1
554	15	1	1	4	5	4	6	2	6	1	4	6	3	1	2	2	2	2	2	2	2	2	2	2	2	2	6	0	0	2	0	0	2	2
555	15	1	2	4	4	4	5	2	6	1	4	6	3	2	3	2	2	2	2	2	2	2	2	2	2	2	5	0	2	0	0	0	2	3
556	14	1	4	5	3	2	3	2	6	1	4	6	3	2	2	1	2	2	2	2	2	2	2	2	2	2	6	0	0	0	0	0	2	9
557	13	1	3	6	4	3	4	1	2	7	1	3	1	1	1	1	2	2	1	2	1	2	2	2	2	2	6	0	0	0	0	0	2	9
558	15	1	4	4	1	2	3	2	6	1	4	6	3	3	4	1	2	3	2	2	2	2	2	2	2	2	0	0	6	3	0	0	2	3
559	14	2	3	6	3	3	4	1	1	7	1	4	2	3	2	1	2	3	2	1	1	2	2	2	2	2	3	1	2	4	0	0	2	3
560	15	2	4	4	2	2	3	2	6	3	4	6	3	1	2	1	2	2	1	1	2	2	2	2	2	2	3	3	0	0	0	0	2	9
561	15	2	2	7	4	4	4	2	6	4	4	6	3	2	2	1	2	3	2	2	2	2	2	2	2	2	5	1	0	0	0	0	2	2
562	15	2	2	4	4	4	5	2	6	1	4	6	3	2	3	1	2	2	2	2	2	2	2	2	2	2	3	3	0	0	0	0	2	2
563	14	2	4	5	1	2	4	1	4	7	4	6	3	1	3	1	2	2	2	2	2	2	2	2	2	2	0	0	6	0	0	0	2	2
564	14	1	2	5	4	4	4	1	2	7	4	6	3	4	3	1	2	2	2	2	2	2	2	2	2	1	5	0	1	4	0	0	2	3
565	14	2	2	12	4	4	5	2	6	1	4	6	3	3	3	2	2	2	2	2	2	2	2	2	2	2	0	0	6	0	0	0	2	2
566	15	2	2	5	3	4	5	2	6	1	4	6	3	1	2	1	2	3	2	2	2	2	2	2	2	2	3	3	0	2	0	0	2	9
567	15	2	4	4	2	2	3	1	4	7	4	6	3	1	2	1	2	3	2	2	2	2	2	2	2	2	2	4	0	1	0	0	2	1
568	14	1	3	6	3	3	4	1	1	7	1	4	2	3	2	1	2	3	2	1	1	2	2	2	2	2	3	1	2	2	0	0	2	2
569	14	1	3	6	1	4	4	2	6	1	4	6	3	3	4	1	2	2	1	2	2	2	2	2	2	2	0	0	6	0	0	0	2	2
570	13	1	3	6	4	3	4	1	2	7	1	3	1	1	1	1	2	2	1	2	1	2	2	2	2	1	0	0	6	0	0	0	2	2
571	13	2	3	8	3	1	3	2	6	1	4	6	3	3	2	1	2	3	1	2	2	2	2	2	2	2	5	0	1	4	0	0	2	2
572	13	1	3	4	1	1	5	1	1	3	4	6	3	3	2	1	2	3	1	1	1	2	2	2	2	1	0	3	3	2	0	0	2	3
573	13	2	4	5	1	3	2	1	2	3	4	6	3	3	2	2	2	3	1	1	2	2	2	2	2	2	0	5	1	0	0	0	2	9
574	14	1	2	9	4	4	5	2	6	1	4	6	3	3	4	1	2	2	2	2	2	2	2	2	2	2	0	3	3	1	0	0	2	2
575	14	2	4	5	1	2	4	1	1	7	2	1	1	3	3	2	2	2	2	2	2	2	2	2	2	2	2	0	4	0	1	0	2	2
576	14	1	4	6	1	2	2	2	2	3	4	6	3	3	2	1	2	4	1	1	1	2	2	2	2	1	0	0	6	0	0	0	2	9
577	14	1	3	6	3	3	5	1	1	7	2	1	1	3	3	2	2	3	1	2	2	2	2	2	2	1	0	2	4	2	0	0	2	2
578	15	2	3	4	3	2	5	2	6	1	4	6	3	4	4	2	2	3	2	2	2	2	2	2	2	2	0	6	0	0	0	0	2	2
579	13	2	3	8	3	1	3	2	6	1	4	6	3	3	2	1	2	3	1	2	2	2	2	2	2	1	0	6	0	0	0	0	2	9
580	13	2	3	3	3	1	3	2	6	4	4	6	3	4	2	1	1	3	2	2	2	2	2	2	2	1	0	2	4	0	0	0	2	1
581	13	2	2	6	5	6	6	1	1	4	4	6	3	3	2	1	2	2	1	1	2	2	2	2	2	2	0	0	6	3	0	0	2	3
582	13	1	4	6	3	2	4	2	6	1	4	6	3	3	3	1	2	3	1	2	2	2	2	2	2	1	0	6	0	1	0	0	2	1
583	14	1	3	6	4	3	5	2	6	1	4	6	3	2	2	1	2	3	1	2	2	2	2	2	2	2	0	4	2	3	0	0	2	4
584	14	1	3	6	3	1	5	1	1	7	1	2	1	3	3	2	2	3	1	2	2	2	2	2	2	2	4	2	0	0	0	0	2	9
585	15	2	3	8	1	4	3	2	6	1	4	6	3	2	2	1	2	2	2	2	2	2	2	2	2	2	4	1	1	0	0	0	2	1
586	15	1	2	4	2	4	4	2	6	1	4	6	3	1	1	2	2	2	2	2	2	2	2	2	2	2	6	0	0	1	0	0	2	2
587	15	2	2	4	3	4	6	1	2	7	1	3	1	1	2	1	2	3	1	2	1	2	2	2	2	2	4	2	0	0	0	0	2	2
488	15	1	3	4	4	5	4	2	6	1	4	6	3	1	1	1	2	2	2	2	2	2	2	2	2	2	3	3	0	0	0	0	2	3
589	13	1	3	4	4	3	4	2	6	1	4	6	3	3	3	2	2	1	2	2	2	2	2	2	2	2	4	2	0	0	0	0	2	4
590	15	1	4	6	1	1	3	2	6	1	4	6	3	2	2	1	2	2	2	2	2	2	2	2	2	1	3	3	0	0	0	0	2	2
591	14	2	3	5	2	4	2	1	1	7	1	4	1	3	4	1	2	2	1	2	2	2	2	2	2	2	3	0	3	3	0	0	2	2
592	14	1	3	5	4	3	5	2	6	1	4	6	3	3	4	2	2	2	1	2	1	2	2	2	2	2	3	3	0	0	0	0	2	2
593	14	1	2	4	4	3	6	2	6	1	4	6	3	3	3	1	2	2	1	2	2	2	2	2	2	2	3	3	0	0	0	0	2	9
594	15	1	4	5	1	6	3	1	1	7	1	1	1	3	3	1	2	2	1	2	2	2	2	2	2	2	3	3	0	0	0	0	2	9
595	14	1	2	6	2	4	6	2	6	1	4	6	3	2	1	1	2	1	1	2	2	2	2	2	2	2	3	3	0	0	0	0	2	9
596	13	1	2	5	4	4	5	2	6	1	4	6	3	3	2	1	2	2	2	2	2	2	2	2	2	2	6	0	0	1	0	0	2	3
597	13	1	4	4	4	7	4	2	6	1	4	6	3	2	3	2	2	1	2	2	2	2	2	2	2	2	2	4	0	0	0	0	2	9
598	14	2	2	5	4	4	3	1	1	7	1	2	1	3	3	2	2	3	2	2	2	2	2	2	2	2	5	0	1	0	0	0	2	3
599	14	2	2	5	5	3	5	1	1	7	4	6	3	3	4	1	2	3	1	2	2	2	2	2	2	1	6	0	0	2	0	0	2	3
600	15	2	2	5	4	3	6	2	6	1	4	6	3	4	4	2	2	3	2	2	2	2	2	2	2	2	5	0	1	0	0	0	2	2
601	13	2	4	5	1	6	4	1	1	2	4	6	3	2	2	1	2	2	2	1	2	2	2	2	2	2	0	3	3	2	0	0	2	9
602	13	1	4	7	1	3	3	1	1	3	4	6	3	3	4	1	2	3	1	1	2	2	2	2	2	1	0	5	1	1	0	0	2	9
603	14	1	3	5	3	4	2	2	6	1	4	6	3	3	2	1	2	2	1	2	2	2	2	2	2	2	0	5	1	2	0	0	2	1
604	14	1	3	4	1	4	1	1	2	3	4	6	3	3	4	1	2	2	2	2	2	2	2	2	2	2	0	6	0	0	0	0	2	9
605	14	1	4	5	1	2	5	2	6	1	4	6	3	3	4	1	2	3	2	2	2	2	2	2	2	2	0	5	1	1	0	0	2	1
606	14	1	2	5	4	4	3	1	4	7	1	4	1	3	1	1	2	3	1	2	2	2	2	2	2	2	6	0	0	0	0	0	2	9
607	13	1	3	4	1	4	4	1	2	7	1	4	2	3	3	2	2	3	1	1	1	2	2	2	2	2	0	6	0	0	0	0	2	9
608	13	1	3	4	4	3	3	1	2	2	4	6	3	3	4	1	2	3	1	2	2	2	2	2	2	2	0	6	0	0	0	0	2	9
609	15	1	4	7	1	6	2	2	6	1	4	6	3	3	4	2	2	3	1	2	2	2	2	2	2	2	0	5	1	0	0	0	2	9
610	15	1	2	5	4	4	2	1	1	7	2	2	1	1	1	2	2	3	1	2	2	2	2	2	2	2	0	6	0	0	2	0	2	9
611	13	1	3	5	3	6	4	1	4	7	1	4	1	1	1	2	2	3	1	1	1	2	2	2	2	2	0	5	1	0	0	0	2	9
612	13	1	4	6	1	1	3	2	6	1	4	6	3	2	2	2	2	3	1	2	2	2	2	2	2	1	0	6	0	0	0	0	2	9
613	13	2	4	6	1	2	3	2	6	1	4	6	3	2	2	2	2	3	1	2	2	2	2	2	2	2	0	4	2	1	0	0	2	9
614	14	1	3	5	3	6	5	1	1	7	1	2	1	1	2	2	2	3	1	2	2	2	2	2	2	2	6	0	0	4	1	0	2	2
615	13	2	3	5	1	4	4	2	6	1	4	6	3	2	3	1	2	3	1	2	2	2	2	2	2	1	0	4	2	0	0	0	2	2
616	14	2	2	4	4	4	4	2	6	1	4	6	3	3	4	1	2	3	2	2	2	2	2	2	2	2	0	6	0	0	0	0	2	2
617	14	2	3	6	4	3	5	2	6	1	4	6	3	2	3	1	2	3	2	2	2	2	2	2	2	2	6	0	0	7	0	0	2	2
618	13	2	3	4	1	5	6	2	6	1	4	6	3	1	2	2	2	2	2	2	2	2	2	2	2	2	6	0	0	0	0	0	2	2
619	14	2	2	6	4	4	4	2	6	1	4	6	3	1	1	2	2	2	2	2	2	2	2	2	2	1	6	0	0	0	0	0	2	3
620	13	2	3	5	1	4	4	1	3	2	4	6	3	3	3	1	2	3	1	1	2	2	2	2	2	2	0	0	6	0	0	0	2	2
621	13	2	3	4	4	6	3	2	6	1	4	6	3	3	4	2	2	3	1	2	2	2	2	2	2	2	0	6	0	0	0	0	2	9
622	13	2	2	8	4	1	6	1	1	7	4	6	3	4	4	1	2	3	2	1	2	2	2	2	2	1	5	1	0	0	0	0	2	2
623	15	1	2	8	4	4	2	2	6	1	4	6	3	3	4	1	2	3	1	2	2	2	2	2	2	2	0	5	1	0	0	0	2	9
624	13	2	4	5	2	3	3	2	6	1	4	6	3	2	3	1	2	2	1	2	2	2	2	2	2	2	6	0	0	0	0	0	2	2
625	14	1	2	7	5	4	5	2	6	1	4	6	3	1	2	2	2	3	1	2	2	2	2	2	2	2	6	0	0	0	0	0	2	2
626	13	1	2	4	3	4	6	2	6	1	4	6	3	2	3	1	2	3	2	2	2	2	2	2	2	2	0	3	3	0	0	0	2	3
627	15	1	2	6	3	4	4	1	1	2	4	6	3	3	3	1	2	3	1	1	2	2	2	2	2	2	0	4	2	2	0	0	2	3
628	15	1	2	7	4	4	4	1	1	7	1	1	1	1	2	2	2	3	1	2	2	2	2	2	2	2	0	5	1	1	0	0	2	4
629	14	2	3	12	3	3	5	1	1	7	1	2	1	2	3	1	2	3	1	1	2	2	2	2	2	2	6	0	0	2	0	1	2	9
630	13	2	4	5	3	2	4	2	6	1	4	6	3	2	3	1	2	2	2	2	2	2	2	2	2	2	5	0	1	0	0	0	2	9
631	14	2	4	4	3	2	3	2	6	1	4	6	3	3	4	1	2	3	2	2	2	2	2	2	2	2	6	0	0	1	0	0	2	2
632	14	2	4	6	1	2	4	1	1	7	1	1	1	2	2	1	2	3	1	2	2	2	2	2	2	2	4	2	0	0	0	0	2	2
633	14	2	4	8	3	2	3	1	2	7	4	6	3	2	3	1	2	3	2	2	2	2	2	2	2	2	0	5	1	0	0	0	2	2
634	14	2	3	5	3	4	2	1	1	3	4	6	3	3	4	1	2	3	1	2	2	2	2	2	2	2	6	0	0	1	0	0	2	9
635	14	1	1	9	5	4	6	2	6	1	4	6	3	1	2	2	2	2	2	2	2	2	2	2	2	2	0	1	5	0	0	0	2	9
636	15	1	3	7	4	2	4	1	1	7	1	2	1	1	2	2	2	3	1	2	2	2	2	2	2	1	0	4	2	3	0	1	2	3
637	15	2	2	8	4	1	6	1	1	7	4	6	3	4	4	1	2	3	2	1	2	2	2	2	2	2	0	5	1	1	0	0	2	1
638	15	1	3	7	5	5	4	2	6	1	4	6	3	1	2	2	2	3	1	2	2	2	2	2	2	1	0	2	4	0	0	0	2	9
639	15	2	3	6	3	3	4	1	1	7	1	4	1	2	3	1	2	3	1	1	2	2	2	2	2	2	0	3	3	1	0	0	2	2
640	15	1	2	8	4	4	4	2	6	1	4	6	3	3	4	1	2	2	1	2	2	2	2	2	2	1	3	2	1	2	0	0	2	1
641	15	1	2	4	4	1	6	1	1	3	4	6	3	3	4	1	2	3	1	2	2	2	2	2	2	2	5	1	0	2	0	0	2	1
642	15	2	4	5	3	3	2	1	1	3	4	6	3	3	4	2	2	2	1	2	2	2	2	2	2	2	0	4	2	1	0	0	2	3
643	15	1	2	5	4	4	4	1	1	7	1	2	1	1	2	2	2	2	1	2	2	2	2	2	2	2	0	3	3	0	0	1	2	1
644	14	2	3	4	3	3	3	2	6	1	4	6	3	2	3	1	2	3	2	2	2	2	2	2	2	2	4	2	0	0	0	0	2	9
645	14	1	2	6	5	4	5	2	6	1	4	6	3	1	2	2	2	3	1	2	2	2	2	2	2	2	0	4	2	0	0	0	2	9
646	13	1	2	4	3	4	3	2	6	1	4	6	3	3	2	2	2	2	1	2	2	2	2	2	2	2	0	6	0	0	0	0	2	2
647	13	1	3	6	3	6	5	2	6	1	4	6	3	3	4	2	2	2	1	2	2	2	2	2	2	2	6	0	0	0	0	0	2	3
648	13	2	2	4	3	4	3	2	6	1	4	6	3	3	4	2	2	2	1	2	2	2	2	2	2	2	6	0	0	1	0	0	2	9
649	13	1	3	5	4	3	5	1	1	5	4	6	3	3	4	2	2	4	1	1	2	2	2	2	2	2	0	6	0	3	0	0	2	3
650	13	1	3	5	3	1	5	2	6	1	4	6	3	3	3	1	2	3	1	2	2	2	2	2	2	2	6	0	0	1	0	0	2	2
651	13	2	3	5	4	3	3	2	6	1	4	6	3	3	4	1	2	2	1	2	2	2	2	2	2	2	6	0	0	0	0	0	2	2
652	13	1	2	4	1	1	6	1	1	7	1	2	1	3	3	2	2	3	1	2	1	2	2	2	2	2	0	5	1	3	0	0	2	3
653	13	1	2	2	4	4	4	2	6	1	4	6	3	3	3	2	2	3	1	2	1	2	2	2	2	1	0	0	6	0	0	0	2	2
654	14	1	4	5	3	2	4	1	1	3	4	6	3	1	2	2	2	3	1	1	1	2	2	2	2	2	0	6	0	3	0	0	2	2
655	13	2	2	5	3	4	6	1	2	3	4	6	3	3	4	1	2	1	3	2	2	2	2	2	2	2	0	6	0	0	0	0	2	9
656	13	2	4	5	1	1	4	1	1	2	4	6	3	3	4	1	2	3	2	2	2	2	2	2	2	2	0	6	0	0	0	0	2	9
657	13	1	2	5	5	6	5	2	6	1	4	6	3	3	4	1	2	3	2	2	2	2	2	2	2	1	6	0	0	0	0	0	2	2
658	13	2	3	4	4	6	5	1	1	7	1	4	1	3	4	2	2	3	1	2	2	2	2	2	2	2	0	5	1	0	0	0	2	9
659	13	2	3	5	5	3	4	1	2	3	4	6	3	1	2	2	2	2	1	2	2	2	2	2	2	1	0	6	0	0	0	0	2	9
660	13	1	3	4	4	1	4	2	6	1	4	6	3	3	3	2	2	3	1	2	2	2	2	2	2	1	0	6	0	1	0	0	2	9
661	13	1	3	6	4	6	3	1	1	7	1	4	2	3	3	2	2	3	1	2	2	2	2	2	2	1	0	6	0	1	0	0	2	9
662	13	2	4	4	3	6	2	2	6	1	4	6	3	3	4	2	2	3	1	2	2	2	2	2	2	2	6	0	0	2	0	0	2	9
663	13	1	2	4	3	4	6	2	6	1	4	6	3	2	2	1	2	2	1	2	2	2	2	2	2	2	6	0	0	0	0	0	2	9
664	13	1	3	6	4	1	5	1	1	2	4	6	3	3	4	2	2	2	1	1	1	2	2	2	2	1	0	0	6	2	0	0	2	9
665	13	1	3	5	3	1	3	1	2	7	1	3	1	3	3	2	2	3	1	1	1	2	2	2	2	2	0	5	1	1	0	0	2	9
666	13	1	3	4	4	6	4	1	1	2	4	6	3	3	4	1	2	3	1	1	1	2	2	2	2	1	0	1	5	2	0	0	2	9
667	13	1	3	5	4	6	3	1	1	7	2	2	1	2	2	2	2	3	1	2	2	2	2	2	2	2	6	0	0	1	0	1	2	9
668	13	1	3	4	2	1	5	1	1	7	1	2	1	2	2	2	2	1	1	1	1	2	2	2	2	2	6	0	0	0	0	1	2	1
669	13	2	3	4	1	1	5	1	1	7	4	6	3	3	3	2	2	3	1	1	1	2	2	2	2	2	0	6	0	1	0	0	2	9
670	13	2	2	7	3	4	7	2	6	1	4	6	3	3	4	2	2	1	1	2	2	2	2	2	2	2	0	6	0	0	0	0	2	1
671	14	1	4	4	3	3	1	2	6	1	4	6	3	3	3	1	2	2	2	2	2	2	2	2	2	2	6	0	0	0	0	0	2	9
672	14	1	2	3	3	4	3	2	6	1	4	6	3	3	3	1	2	2	1	2	2	2	2	2	2	2	0	5	1	0	0	0	2	9
673	13	1	4	4	1	6	2	1	1	4	4	6	3	3	3	2	2	4	1	1	1	2	2	2	2	1	0	0	6	0	0	0	2	9
674	13	2	3	5	2	1	4	1	1	5	4	6	3	3	4	2	2	2	1	1	2	2	2	2	2	2	0	5	1	2	0	0	2	9
675	13	2	2	9	4	4	4	1	2	3	4	6	3	4	4	2	1	3	1	2	2	2	2	2	2	2	0	6	0	0	0	0	2	9
676	14	2	3	3	4	1	3	2	6	1	4	6	3	3	3	1	2	3	1	2	2	2	2	2	2	1	0	6	0	1	0	1	2	9
677	13	2	4	16	1	2	5	1	1	7	1	1	1	2	2	1	2	3	1	2	2	2	2	2	2	2	6	0	0	0	0	0	2	9
678	14	2	2	4	3	6	4	2	6	1	4	6	3	2	3	2	2	1	1	2	1	2	2	2	2	2	5	1	0	0	0	0	2	9
679	14	2	4	2	1	1	3	2	6	1	4	6	3	3	2	2	2	3	1	2	2	2	2	2	2	2	0	5	1	0	0	0	2	9
680	14	1	4	6	3	1	1	2	6	1	4	6	3	2	1	2	2	2	2	2	2	2	2	2	2	2	0	0	6	1	0	0	2	9
681	13	1	4	5	1	3	1	2	6	1	4	6	3	2	3	2	2	2	1	1	2	2	2	2	2	1	0	5	1	0	0	0	2	3
682	13	1	3	3	1	4	3	2	6	1	4	6	3	3	4	2	1	3	1	2	2	2	2	2	2	2	0	0	6	0	0	0	2	9
683	14	1	4	3	1	6	4	2	6	1	4	6	3	2	2	2	2	4	2	2	2	2	2	2	2	2	0	0	6	0	0	0	2	9
684	15	1	4	4	2	6	4	2	6	1	4	6	3	2	3	1	2	2	1	2	2	2	2	2	2	2	0	6	0	0	0	0	2	4
685	13	1	2	4	2	6	6	2	6	1	4	6	3	3	3	2	2	2	1	2	2	2	2	2	2	1	0	5	1	0	0	0	2	9
686	14	1	4	3	1	7	4	2	6	1	4	6	3	3	2	2	2	2	1	2	1	2	2	2	2	1	0	5	1	0	0	0	2	9
687	14	2	4	4	1	1	2	1	2	2	4	6	3	1	1	2	2	2	2	2	2	2	2	2	2	2	0	3	3	0	0	0	2	2
688	14	1	4	4	1	1	1	1	1	3	4	6	3	4	4	1	2	3	2	1	2	2	2	2	2	1	0	5	1	1	0	0	2	2
689	15	1	3	5	1	3	5	2	6	1	4	6	3	2	1	2	2	1	1	2	2	2	2	2	2	1	0	5	1	0	0	0	2	9
690	15	1	3	4	4	1	4	2	6	1	4	6	3	2	2	2	2	3	1	2	2	2	2	2	2	2	0	6	0	0	0	0	2	9
691	14	2	4	5	1	2	4	1	1	6	4	6	3	2	1	1	2	2	1	2	2	2	2	2	2	2	6	0	0	1	0	0	2	9
692	14	2	4	5	4	7	4	1	1	7	1	1	1	2	1	1	2	2	2	2	2	2	2	2	2	1	0	0	6	1	0	0	2	9
693	14	1	3	10	4	6	5	1	1	7	1	3	1	3	3	1	2	3	2	2	2	2	2	2	2	2	0	6	0	0	0	0	2	9
694	14	1	2	6	5	6	5	1	1	7	1	2	1	3	3	1	2	3	1	2	2	2	2	2	2	2	0	6	0	4	0	0	2	9
695	13	2	3	6	3	3	4	2	6	1	4	6	3	2	1	2	2	2	1	2	2	2	2	2	2	2	0	6	0	0	0	0	2	1
696	15	1	3	4	3	1	4	1	1	7	1	3	1	3	4	1	2	3	2	1	1	2	2	2	2	2	0	5	1	2	0	0	2	2
697	13	2	3	4	4	6	4	1	1	7	1	2	1	3	3	1	2	3	1	1	1	2	2	2	2	2	0	5	1	0	0	0	2	9
698	13	2	3	4	4	6	5	1	2	7	1	2	1	3	3	1	2	3	1	1	1	2	2	2	1	2	6	0	0	0	0	0	2	9
699	14	2	4	4	1	7	5	2	6	1	4	6	3	2	2	2	2	2	1	2	2	2	2	2	2	1	0	5	1	2	0	0	2	2
700	14	2	4	7	2	3	4	1	1	3	4	6	3	4	4	1	2	2	2	1	2	2	2	2	2	1	0	0	6	0	0	0	2	9
701	14	1	2	5	2	4	4	1	1	7	2	1	1	2	1	2	2	2	1	2	2	2	2	2	2	2	6	0	0	0	0	0	2	2
702	14	1	4	4	1	2	3	2	6	1	4	6	3	2	1	1	2	2	1	2	2	2	2	2	2	2	6	0	0	0	0	0	2	3
703	14	2	2	9	5	3	6	2	6	1	4	6	3	3	4	2	2	2	1	2	2	2	2	2	2	2	0	5	1	0	0	0	2	3
704	14	1	3	4	4	3	5	2	6	3	4	6	3	3	4	1	2	2	1	2	2	2	2	2	2	2	0	6	0	3	0	0	2	3
705	15	1	4	7	1	1	3	2	6	3	4	6	3	3	4	1	2	4	1	1	2	2	2	2	2	1	0	5	1	0	0	0	2	2
706	14	1	3	7	4	6	5	2	1	7	1	4	1	3	2	1	2	2	1	1	1	2	2	2	2	2	0	6	0	0	0	0	2	9
707	13	1	2	5	5	4	4	2	6	1	4	6	3	2	1	1	2	2	1	2	2	2	2	2	2	2	3	0	3	0	0	0	2	3
708	13	2	3	7	4	1	3	2	6	1	4	6	3	3	4	2	2	3	2	2	2	2	2	2	2	2	0	6	0	0	0	0	2	9
709	14	2	2	4	4	4	3	2	6	1	4	6	3	2	1	1	2	2	1	2	2	2	2	2	2	2	0	5	1	0	0	0	2	2
710	15	1	3	13	4	1	4	2	6	1	4	6	3	3	3	1	2	2	1	2	2	2	2	2	2	2	0	6	0	0	0	0	2	2
711	15	1	2	9	3	4	6	1	1	7	2	4	1	3	3	1	2	3	1	1	1	2	2	2	2	2	0	6	0	3	0	0	2	2
712	14	1	2	4	4	4	5	2	6	1	4	6	3	2	1	2	2	2	1	2	2	2	2	2	2	2	0	6	0	0	0	0	2	9
713	14	1	3	6	3	1	3	2	6	3	4	6	3	2	3	1	2	3	2	2	2	2	2	2	2	2	6	0	0	1	0	0	2	9
714	14	1	4	6	1	1	3	1	1	7	1	4	1	2	3	1	2	2	1	2	2	2	2	2	2	2	5	0	1	0	0	0	2	9
715	13	1	3	5	3	3	3	1	1	7	2	4	1	3	3	1	2	3	1	1	1	2	2	2	2	2	0	6	0	2	0	0	2	2
716	13	1	3	4	4	6	4	1	1	7	4	6	3	3	4	1	2	3	2	1	2	2	2	2	2	1	3	3	0	3	0	0	2	2
717	14	1	2	6	3	4	6	2	6	1	4	6	3	4	4	1	2	3	2	2	2	2	2	2	2	2	0	6	0	2	0	0	2	2
718	14	2	3	12	3	3	5	1	1	7	1	2	1	2	3	1	2	3	1	1	2	2	2	2	2	2	6	0	0	2	0	1	2	9
719	13	2	4	5	3	2	4	2	6	1	4	6	3	2	3	1	2	2	2	2	2	2	2	2	2	2	5	0	1	0	0	0	2	9
720	14	2	4	4	3	2	3	2	6	1	4	6	3	3	4	1	2	3	2	2	2	2	2	2	2	2	6	0	0	1	0	0	2	2
721	14	2	4	6	1	2	4	1	1	7	1	1	1	2	2	1	2	3	1	2	2	2	2	2	2	2	4	2	0	0	0	0	2	2
722	14	2	4	8	3	2	3	1	2	7	4	6	3	2	3	1	2	3	2	2	2	2	2	2	2	2	0	5	1	0	0	0	2	2
723	14	2	3	5	3	4	2	1	1	3	4	6	3	3	4	1	2	3	1	2	2	2	2	2	2	2	6	0	0	1	0	0	2	9
724	14	1	1	9	5	4	6	2	6	1	4	6	3	1	2	2	2	2	2	2	2	2	2	2	2	2	0	1	5	0	0	0	2	9
725	15	1	3	7	4	2	4	1	1	7	1	2	1	1	2	2	2	3	1	2	2	2	2	2	2	1	0	4	2	3	0	1	2	3
726	15	2	2	8	4	1	6	1	1	7	4	6	3	4	4	1	2	3	2	1	2	2	2	2	2	2	0	5	1	1	0	0	2	1
727	15	1	3	7	5	5	4	2	6	1	4	6	3	1	2	2	2	3	1	2	2	2	2	2	2	1	0	2	4	0	0	0	2	9
728	15	2	3	6	3	3	4	1	1	7	1	4	1	2	3	1	2	3	1	1	2	2	2	2	2	2	0	3	3	1	0	0	2	2
729	15	1	2	8	4	4	4	2	6	1	4	6	3	3	4	1	2	2	1	2	2	2	2	2	2	1	3	2	1	2	0	0	2	1
730	15	1	3	4	4	1	6	1	1	3	4	6	3	3	4	1	2	3	1	2	2	2	2	2	2	2	5	1	0	2	0	0	2	1
731	15	2	4	5	3	3	2	1	1	3	4	6	3	3	4	2	2	2	1	2	2	2	2	2	2	2	0	4	2	1	0	0	2	3
732	15	1	2	5	4	4	4	1	1	7	1	2	1	1	2	2	2	2	1	2	2	2	2	2	2	2	0	3	3	0	0	1	2	1
733	14	2	3	4	3	3	3	2	6	1	4	6	3	2	3	1	2	3	2	2	2	2	2	2	2	2	4	2	0	0	0	0	2	9
734	14	1	2	6	5	4	5	2	6	1	4	6	3	1	2	2	2	3	1	2	2	2	2	2	2	2	0	4	2	0	0	0	2	9
735	13	1	2	4	3	4	3	2	6	1	4	6	3	3	2	2	2	2	1	2	2	2	2	2	2	2	0	6	0	0	0	0	2	2
736	13	1	3	6	3	6	5	2	6	1	4	6	3	3	4	2	2	2	1	2	2	2	2	2	2	2	6	0	0	0	0	0	2	3
737	13	2	2	4	3	4	3	2	6	1	4	6	3	3	4	2	2	2	1	2	2	2	2	2	2	2	6	0	0	1	0	0	2	9
738	13	1	3	5	4	3	5	1	1	5	4	6	3	3	4	2	2	4	1	1	2	2	2	2	2	2	0	6	0	3	0	0	2	3
739	13	1	3	5	3	1	5	2	6	1	4	6	3	3	3	1	2	3	1	2	2	2	2	2	2	2	6	0	0	1	0	0	2	2
740	13	2	3	5	4	3	3	2	6	1	4	6	3	3	4	1	2	2	1	2	2	2	2	2	2	2	6	0	0	0	0	0	2	2
741	14	1	2	5	2	4	4	1	1	7	2	1	1	2	1	2	2	2	1	2	2	2	2	2	2	2	6	0	0	0	0	0	2	2
742	14	1	4	4	1	2	3	2	6	1	4	6	3	2	1	1	2	2	1	2	2	2	2	2	2	2	6	0	0	0	0	0	2	3
743	14	2	2	9	5	3	6	2	6	1	4	6	3	3	4	2	2	2	1	2	2	2	2	2	2	2	0	5	1	0	0	0	2	3
744	14	1	3	4	4	3	5	2	6	3	4	6	3	3	4	1	2	2	1	2	2	2	2	2	2	2	0	6	0	3	0	0	2	3
745	15	1	4	7	1	1	3	2	6	3	4	6	3	3	4	1	2	4	1	1	2	2	2	2	2	1	0	5	1	0	0	0	2	2
746	14	1	3	7	4	6	5	2	1	7	1	4	1	3	2	1	2	2	1	1	1	2	2	2	2	2	0	6	0	0	0	0	2	9
747	13	1	2	5	5	4	4	2	6	1	4	6	3	2	1	1	2	2	1	2	2	2	2	2	2	2	3	0	3	0	0	0	2	3
748	15	2	4	6	3	5	4	2	6	1	4	6	3	3	4	1	2	2	2	2	2	2	2	2	2	1	4	2	0	2	0	0	2	2
749	13	2	3	10	4	1	3	2	6	1	4	6	3	3	4	2	2	3	2	2	2	2	2	2	2	2	0	6	0	0	0	0	2	9
750	13	2	3	6	4	1	5	2	1	2	4	6	3	3	4	1	2	3	1	2	2	2	2	2	2	2	0	1	5	0	0	0	2	9
751	13	1	3	4	1	1	5	1	1	3	4	6	3	3	2	1	2	3	1	1	1	2	2	2	2	1	0	3	3	2	0	0	2	3
752	13	2	4	5	1	3	2	1	2	3	4	6	3	3	2	2	2	3	1	1	2	2	2	2	2	2	0	5	1	0	0	0	2	9
753	14	1	2	9	4	4	5	2	6	1	4	6	3	3	4	1	2	2	2	2	2	2	2	2	2	2	0	3	3	1	0	0	2	2
754	14	2	4	5	1	2	4	1	1	7	2	1	1	3	3	2	2	2	2	2	2	2	2	2	2	2	2	0	4	0	1	0	2	2
755	14	1	4	6	1	2	2	2	2	3	4	6	3	3	2	1	2	4	1	1	1	2	2	2	2	1	0	0	6	0	0	0	2	9
756	14	1	3	6	3	3	5	1	1	7	2	1	1	3	3	2	2	3	1	2	2	2	2	2	2	1	0	2	4	2	0	0	2	2
757	15	2	3	4	3	2	5	2	6	1	4	6	3	4	4	2	2	3	2	2	2	2	2	2	2	2	0	6	0	0	0	0	2	2
758	13	2	3	8	3	1	3	2	6	1	4	6	3	3	2	1	2	3	1	2	2	2	2	2	2	1	0	6	0	0	0	0	2	9
759	13	2	3	3	3	1	3	2	6	4	4	6	3	4	2	1	1	3	2	2	2	2	2	2	2	1	0	2	4	0	0	0	2	1
760	13	2	2	6	5	6	6	1	1	4	4	6	3	3	2	1	2	2	1	1	2	2	2	2	2	2	0	0	6	3	0	0	2	3
761	13	1	4	6	3	2	4	2	6	1	4	6	3	3	3	1	2	3	1	2	2	2	2	2	2	1	0	6	0	1	0	0	2	1
762	14	1	3	6	4	3	5	2	6	1	4	6	3	2	2	1	2	3	1	2	2	2	2	2	2	2	0	4	2	3	0	0	2	4
763	14	1	3	6	3	1	5	1	1	7	1	2	1	3	3	2	2	3	1	2	2	2	2	2	2	2	4	2	0	0	0	0	2	9
764	15	2	3	8	1	4	3	2	6	1	4	6	3	2	2	1	2	2	2	2	2	2	2	2	2	2	4	1	1	0	0	0	2	1
765	15	1	2	4	2	4	4	2	6	1	4	6	3	1	1	2	2	2	2	2	2	2	2	2	2	2	6	0	0	1	0	0	2	2
766	15	2	2	4	3	4	6	1	2	7	1	3	1	1	2	1	2	3	1	2	1	2	2	2	2	2	4	2	0	0	0	0	2	2
767	15	1	3	4	4	5	4	2	6	1	4	6	3	1	1	1	2	2	2	2	2	2	2	2	2	2	3	3	0	0	0	0	2	3
768	13	1	3	4	4	3	4	2	6	1	4	6	3	3	3	2	2	1	2	2	2	2	2	2	2	2	4	2	0	0	0	0	2	4
769	15	1	4	6	1	1	3	2	6	1	4	6	3	2	2	1	2	2	2	2	2	2	2	2	2	1	3	3	0	0	0	0	2	2
770	14	2	3	5	2	4	2	1	1	7	1	4	1	3	4	1	2	2	1	2	2	2	2	2	2	2	3	0	3	3	0	0	2	2
771	14	1	3	5	4	3	5	2	6	1	4	6	3	3	4	2	2	2	1	2	1	2	2	2	2	2	3	3	0	0	0	0	2	2
772	14	1	2	4	4	3	6	2	6	1	4	6	3	3	3	1	2	2	1	2	2	2	2	2	2	2	3	3	0	0	0	0	2	9
773	15	1	4	5	1	6	3	1	1	7	1	1	1	3	3	1	2	2	1	2	2	2	2	2	2	2	3	3	0	0	0	0	2	9
774	14	1	2	6	2	4	6	2	6	1	4	6	3	2	1	1	2	1	1	2	2	2	2	2	2	2	3	3	0	0	0	0	2	9
775	13	1	2	5	4	4	5	2	6	1	4	6	3	3	2	1	2	2	2	2	2	2	2	2	2	2	6	0	0	1	0	0	2	3
776	13	1	4	4	4	7	4	2	6	1	4	6	3	2	3	2	2	1	2	2	2	2	2	2	2	2	2	4	0	0	0	0	2	9
777	14	2	2	5	4	4	3	1	1	7	1	2	1	3	3	2	2	3	2	2	2	2	2	2	2	2	5	0	1	0	0	0	2	3
778	14	2	2	5	5	3	5	1	1	7	4	6	3	3	4	1	2	3	1	2	2	2	2	2	2	1	6	0	0	2	0	0	2	3
779	15	2	2	5	4	3	6	2	6	1	4	6	3	4	4	2	2	3	2	2	2	2	2	2	2	2	5	0	1	0	0	0	2	2
780	14	2	4	3	4	2	2	2	6	1	4	6	3	1	2	2	2	2	2	2	2	2	2	2	2	1	6	0	0	0	0	0	2	1
781	15	1	2	4	3	4	4	2	6	5	4	6	3	4	4	1	2	4	2	2	2	2	2	2	2	2	0	0	6	0	0	0	2	3
782	14	2	2	4	4	4	5	2	6	1	4	6	3	3	2	2	2	2	2	2	2	2	2	2	2	2	3	3	0	0	0	0	2	9
783	14	2	4	7	1	2	4	1	2	4	4	6	3	3	2	1	2	3	2	2	1	2	2	2	2	2	6	0	0	7	0	0	2	4
784	14	2	2	5	4	4	6	2	3	7	1	6	1	3	2	2	2	3	1	1	1	2	2	2	2	2	6	0	0	5	0	0	2	3
785	14	2	2	4	4	4	5	2	6	1	4	6	3	1	2	2	2	2	2	2	2	2	2	2	2	1	3	3	0	0	0	0	2	3
786	14	2	2	6	4	4	6	2	6	2	4	6	3	3	4	1	2	2	2	2	2	2	2	2	2	2	3	3	0	0	0	0	2	2
787	15	2	4	3	1	2	4	2	6	1	4	6	3	2	2	1	2	2	2	2	2	2	2	2	2	2	3	0	3	0	0	0	2	2
788	15	2	2	6	4	7	6	2	6	1	4	6	3	2	2	1	2	2	2	2	2	2	2	2	2	2	0	0	6	0	0	0	2	9
789	15	2	2	5	3	4	5	2	6	1	4	6	3	2	1	1	2	2	2	2	2	2	2	2	2	2	3	0	3	1	0	0	2	2
790	14	2	2	8	4	6	6	2	6	1	4	6	3	2	2	1	2	2	2	2	2	2	2	2	2	2	3	3	0	1	0	0	2	9
791	13	1	2	5	4	4	4	2	6	1	4	6	3	1	1	1	2	2	2	2	1	2	2	2	2	1	6	0	0	0	0	0	2	9
792	15	1	4	2	1	3	4	2	6	1	4	6	3	2	3	2	2	3	1	2	2	2	2	2	2	2	0	0	6	0	0	0	2	2
793	15	2	4	4	1	2	5	2	6	1	4	6	3	3	4	2	2	4	1	2	2	2	2	2	2	2	3	3	0	0	0	0	2	9
794	14	2	2	5	4	4	4	2	6	1	4	6	3	3	3	1	2	2	2	2	2	2	2	2	2	2	3	3	0	0	0	0	2	1
795	14	2	3	4	4	7	5	2	6	1	4	6	3	2	1	2	2	2	2	2	2	2	2	2	2	2	6	0	0	0	0	0	2	3
796	13	2	3	4	3	6	4	2	6	1	4	6	3	3	1	2	2	3	2	2	2	2	2	2	2	2	3	3	0	0	0	0	2	9
797	15	1	3	5	1	4	3	2	6	1	4	6	3	4	4	1	2	2	2	2	2	2	2	2	2	2	5	0	1	2	0	0	2	1
798	15	1	4	12	3	6	3	2	6	3	4	6	3	3	4	2	2	2	2	2	2	2	2	2	2	2	0	0	6	0	0	0	2	4
799	15	1	2	5	4	4	4	1	1	7	2	2	1	1	1	2	2	3	1	2	2	2	2	2	2	2	6	0	0	2	0	1	2	4
800	15	1	2	4	3	4	5	1	2	7	1	3	1	3	3	1	2	3	1	2	2	2	2	2	2	1	6	0	0	0	0	0	2	3
801	14	1	3	6	4	1	3	1	1	3	4	6	3	1	2	1	2	3	1	1	2	2	2	2	2	2	0	0	6	0	0	0	2	3
802	14	1	3	2	4	3	4	1	1	7	1	3	2	1	2	1	2	3	1	1	1	2	2	2	2	2	0	0	6	1	0	0	2	2
803	15	1	2	6	4	4	4	1	5	7	4	6	3	1	2	1	2	3	2	2	2	2	2	2	2	1	0	0	6	0	0	0	2	1
804	15	1	1	4	5	4	6	2	6	1	4	6	3	1	2	2	2	2	2	2	2	2	2	2	2	2	6	0	0	2	0	0	2	2
805	15	1	2	4	4	4	5	2	6	1	4	6	3	2	3	2	2	2	2	2	2	2	2	2	2	2	5	0	2	0	0	0	2	3
806	14	1	4	5	3	2	3	2	6	1	4	6	3	2	2	1	2	2	2	2	2	2	2	2	2	2	6	0	0	0	0	0	2	9
807	13	1	3	6	4	3	4	1	2	7	1	3	1	1	1	1	2	2	1	2	1	2	2	2	2	2	6	0	0	0	0	0	2	9
808	15	1	4	4	1	2	3	2	6	1	4	6	3	3	4	1	2	3	2	2	2	2	2	2	2	2	0	0	6	3	0	0	2	3
809	14	2	3	6	3	3	4	1	1	7	1	4	2	3	2	1	2	3	2	1	1	2	2	2	2	2	3	1	2	4	0	0	2	3
810	15	2	4	4	2	2	3	2	6	3	4	6	3	1	2	1	2	2	1	1	2	2	2	2	2	2	3	3	0	0	0	0	2	9
811	15	2	2	7	4	4	4	2	6	4	4	6	3	2	2	1	2	3	2	2	2	2	2	2	2	2	5	1	0	0	0	0	2	2
812	15	2	2	4	4	4	5	2	6	1	4	6	3	2	3	1	2	2	2	2	2	2	2	2	2	2	3	3	0	0	0	0	2	2
813	14	2	4	5	1	2	4	1	4	7	4	6	3	1	3	1	2	2	2	2	2	2	2	2	2	2	0	0	6	0	0	0	2	2
814	14	1	2	5	4	4	4	1	2	7	4	6	3	4	3	1	2	2	2	2	2	2	2	2	2	1	5	0	1	4	0	0	2	3
815	14	2	2	12	4	4	5	2	6	1	4	6	3	3	3	2	2	2	2	2	2	2	2	2	2	2	0	0	6	0	0	0	2	2
816	15	2	2	5	3	4	5	2	6	1	4	6	3	1	2	1	2	3	2	2	2	2	2	2	2	2	3	3	0	2	0	0	2	9
817	15	2	4	4	2	2	3	1	4	7	4	6	3	1	2	1	2	3	2	2	2	2	2	2	2	2	2	4	0	1	0	0	2	1
818	14	1	3	6	3	3	4	1	1	7	1	4	2	3	2	1	2	3	2	1	1	2	2	2	2	2	3	1	2	2	0	0	2	2
819	14	1	3	6	1	4	4	2	6	1	4	6	3	3	4	1	2	2	1	2	2	2	2	2	2	2	0	0	6	0	0	0	2	2
820	13	1	3	6	4	3	4	1	2	7	1	3	1	1	1	1	2	2	1	2	1	2	2	2	2	1	0	0	6	0	0	0	2	2
821	13	2	3	8	3	1	3	2	6	1	4	6	3	3	2	1	2	3	1	2	2	2	2	2	2	2	5	0	1	4	0	0	2	2
822	13	1	3	4	1	1	5	1	1	3	4	6	3	3	2	1	2	3	1	1	1	2	2	2	2	1	0	3	3	2	0	0	2	3
823	13	2	4	5	1	3	2	1	2	3	4	6	3	3	2	2	2	3	1	1	2	2	2	2	2	2	0	5	1	0	0	0	2	9
824	14	1	2	9	4	4	5	2	6	1	4	6	3	3	4	1	2	2	2	2	2	2	2	2	2	2	0	3	3	1	0	0	2	2
825	14	2	4	5	1	2	4	1	1	7	2	1	1	3	3	2	2	2	2	2	2	2	2	2	2	2	2	0	4	0	1	0	2	2
826	14	1	4	6	1	2	2	2	2	3	4	6	3	3	2	1	2	4	1	1	1	2	2	2	2	1	0	0	6	0	0	0	2	9
827	14	1	3	6	3	3	5	1	1	7	2	1	1	3	3	2	2	3	1	2	2	2	2	2	2	1	0	2	4	2	0	0	2	2
828	15	2	3	4	3	2	5	2	6	1	4	6	3	4	4	2	2	3	2	2	2	2	2	2	2	2	0	6	0	0	0	0	2	2
829	13	2	3	8	3	1	3	2	6	1	4	6	3	3	2	1	2	3	1	2	2	2	2	2	2	1	0	6	0	0	0	0	2	9
830	13	2	3	3	3	1	3	2	6	4	4	6	3	4	2	1	1	3	2	2	2	2	2	2	2	1	0	2	4	0	0	0	2	1
831	13	2	2	6	5	6	6	1	1	4	4	6	3	3	2	1	2	2	1	1	2	2	2	2	2	2	0	0	6	3	0	0	2	3
832	13	1	4	6	3	2	4	2	6	1	4	6	3	3	3	1	2	3	1	2	2	2	2	2	2	1	0	6	0	1	0	0	2	1
833	14	1	3	6	4	3	5	2	6	1	4	6	3	2	2	1	2	3	1	2	2	2	2	2	2	2	0	4	2	3	0	0	2	4
834	14	1	3	6	3	1	5	1	1	7	1	2	1	3	3	2	2	3	1	2	2	2	2	2	2	2	4	2	0	0	0	0	2	9
835	15	2	3	8	1	4	3	2	6	1	4	6	3	2	2	1	2	2	2	2	2	2	2	2	2	2	4	1	1	0	0	0	2	1
836	15	1	2	4	2	4	4	2	6	1	4	6	3	1	1	2	2	2	2	2	2	2	2	2	2	2	6	0	0	1	0	0	2	2
837	15	2	2	4	3	4	6	1	2	7	1	3	1	1	2	1	2	3	1	2	1	2	2	2	2	2	4	2	0	0	0	0	2	2
838	15	1	3	4	4	5	4	2	6	1	4	6	3	1	1	1	2	2	2	2	2	2	2	2	2	2	3	3	0	0	0	0	2	3
839	13	1	3	4	4	3	4	2	6	1	4	6	3	3	3	2	2	1	2	2	2	2	2	2	2	2	4	2	0	0	0	0	2	4
840	15	1	4	6	1	1	3	2	6	1	4	6	3	2	2	1	2	2	2	2	2	2	2	2	2	1	3	3	0	0	0	0	2	2
841	14	2	3	5	2	4	2	1	1	7	1	4	1	3	4	1	2	2	1	2	2	2	2	2	2	2	3	0	3	3	0	0	2	2
842	14	1	3	5	4	3	5	2	6	1	4	6	3	3	4	2	2	2	1	2	1	2	2	2	2	2	3	3	0	0	0	0	2	2
843	14	1	2	4	4	3	6	2	6	1	4	6	3	3	3	1	2	2	1	2	2	2	2	2	2	2	3	3	0	0	0	0	2	9
844	15	1	4	5	1	6	3	1	1	7	1	1	1	3	3	1	2	2	1	2	2	2	2	2	2	2	3	3	0	0	0	0	2	9
845	14	1	2	6	2	4	6	2	6	1	4	6	3	2	1	1	2	1	1	2	2	2	2	2	2	2	3	3	0	0	0	0	2	9
846	13	1	2	5	4	4	5	2	6	1	4	6	3	3	2	1	2	2	2	2	2	2	2	2	2	2	6	0	0	1	0	0	2	3
847	13	1	4	4	4	7	4	2	6	1	4	6	3	2	3	2	2	1	2	2	2	2	2	2	2	2	2	4	0	0	0	0	2	9
848	14	2	2	5	4	4	3	1	1	7	1	2	1	3	3	2	2	3	2	2	2	2	2	2	2	2	5	0	1	0	0	0	2	3
849	14	2	2	5	5	3	5	1	1	7	4	6	3	3	4	1	2	3	1	2	2	2	2	2	2	1	6	0	0	2	0	0	2	3
850	15	2	2	5	4	3	6	2	6	1	4	6	3	4	4	2	2	3	2	2	2	2	2	2	2	2	5	0	1	0	0	0	2	2
851	13	2	3	6	4	1	5	2	1	2	4	6	3	3	4	1	2	3	1	2	2	2	2	2	2	2	0	1	5	0	0	0	2	9
852	13	1	4	5	3	6	3	1	1	7	2	1	1	3	3	2	2	3	2	2	1	2	2	2	2	2	0	3	3	0	0	0	2	2
853	14	2	4	8	1	2	3	2	6	1	4	6	3	3	4	2	2	4	1	2	2	2	2	2	2	1	0	1	5	0	0	0	2	9
854	13	1	3	4	4	3	5	2	6	2	4	6	3	3	4	2	2	3	2	2	2	2	2	2	2	1	0	6	0	2	0	0	2	9
855	14	2	4	9	2	6	4	1	2	3	4	6	3	4	4	1	2	4	1	1	2	2	2	2	2	1	0	6	0	2	0	0	2	2
856	14	1	2	4	5	6	6	2	6	1	4	6	3	2	3	1	2	2	1	2	2	2	2	2	2	1	3	3	0	0	0	0	2	2
857	15	2	3	5	1	4	2	1	1	7	1	1	1	3	2	2	2	3	1	1	1	2	2	2	2	2	0	3	3	2	0	0	2	2
858	14	1	2	4	2	4	4	1	1	3	4	6	3	4	4	1	2	3	1	2	2	2	2	2	2	2	0	6	0	1	0	0	2	9
859	13	2	3	5	4	1	4	2	6	1	4	6	3	3	4	1	2	3	1	2	2	2	2	2	2	2	0	3	3	4	0	0	2	9
860	14	1	4	4	2	1	3	2	6	2	4	6	3	3	3	1	2	3	1	2	2	2	2	2	2	2	0	1	5	0	0	0	2	9
861	14	1	3	6	4	6	5	1	1	5	4	6	3	3	3	2	2	4	1	2	2	2	2	2	2	1	0	0	6	3	0	0	2	9
862	13	2	4	4	3	2	4	1	1	7	1	1	1	3	3	1	2	3	1	2	2	2	2	2	2	2	6	0	0	1	0	0	2	1
863	13	2	3	6	3	1	4	2	6	1	4	6	3	2	3	1	2	4	1	2	2	2	2	2	2	1	0	6	0	0	0	0	2	9
864	14	2	4	5	2	1	3	1	1	3	4	6	3	3	4	1	2	4	1	1	2	2	2	2	2	2	0	5	1	0	0	0	2	9
865	14	1	2	9	4	3	6	1	1	7	1	2	1	3	2	1	2	3	1	1	1	2	2	2	2	2	6	0	0	1	1	0	2	9
866	15	1	4	7	1	1	4	1	1	3	4	6	3	2	2	1	2	4	1	2	2	2	2	2	2	2	0	6	0	1	0	0	2	2
867	15	1	4	3	1	1	3	2	6	1	4	6	3	3	4	1	2	3	2	2	2	2	2	2	2	1	6	0	0	0	0	0	2	2
868	15	1	4	5	1	1	2	2	6	1	4	6	3	3	3	2	1	2	2	2	2	2	2	2	2	2	6	0	0	0	0	0	2	1
869	14	2	2	4	4	4	2	1	2	7	4	6	3	2	2	1	2	3	1	2	2	2	2	2	2	2	6	0	0	0	0	0	2	1
870	14	2	3	5	3	4	2	1	1	1	4	6	3	3	4	2	2	3	1	2	2	2	2	2	2	2	5	1	0	0	0	0	2	3
871	13	2	2	8	4	4	4	1	3	3	4	6	3	4	4	1	2	4	1	1	1	2	2	2	2	2	0	6	0	2	0	0	2	2
872	13	1	3	6	3	1	3	2	6	1	4	6	3	3	4	1	2	3	2	2	2	2	2	2	2	2	6	0	0	0	0	0	2	9
873	14	1	3	4	3	6	4	2	6	3	4	6	3	2	2	1	2	3	1	2	2	2	2	2	2	2	0	0	6	1	0	0	2	9
874	14	1	3	3	2	3	4	2	6	1	4	6	3	2	2	1	2	3	2	2	2	2	2	2	2	2	0	6	0	1	0	0	2	9
875	15	2	3	4	4	6	4	2	6	1	4	6	3	2	2	2	2	2	2	2	2	2	2	2	2	2	4	2	0	0	0	0	2	1
876	15	1	2	5	2	4	5	2	6	3	4	6	3	3	4	2	2	3	1	2	2	2	2	2	2	2	1	5	0	3	0	0	2	2
877	14	2	3	4	1	1	5	2	6	1	4	6	3	4	4	1	2	3	2	2	2	2	2	2	2	2	0	1	5	0	0	0	2	1
878	13	2	2	4	3	4	6	2	6	1	4	6	3	4	4	1	2	2	1	2	2	2	2	2	2	2	0	3	3	0	0	0	2	2
879	13	2	2	5	3	6	6	1	1	7	4	6	3	4	4	2	2	2	1	1	1	2	2	2	2	2	6	0	0	1	0	0	2	1
880	13	2	3	4	4	1	2	2	6	1	4	6	3	3	4	2	2	2	1	2	2	2	2	2	2	2	3	3	0	0	0	0	2	9
881	14	2	3	5	4	3	4	2	6	1	4	6	3	3	4	1	2	2	1	2	2	2	2	2	2	2	1	4	1	1	0	0	2	1
882	14	2	2	5	4	4	6	2	6	5	4	6	3	3	2	2	2	2	1	2	2	2	2	2	2	2	5	1	0	0	0	0	2	2
883	14	2	3	15	2	1	5	2	6	3	4	6	3	4	4	1	2	2	2	2	2	2	2	2	2	2	6	0	0	0	0	0	2	2
884	14	2	1	4	2	6	6	2	6	1	4	6	3	4	4	3	2	3	1	2	2	2	2	2	2	2	6	0	0	0	0	0	2	9
885	13	2	3	8	4	2	5	2	6	1	4	6	3	4	4	2	2	3	1	2	2	2	2	2	2	2	0	6	0	0	0	0	2	9
886	13	2	4	6	1	6	2	2	6	1	4	6	3	2	3	1	2	4	2	2	2	2	2	2	2	2	0	2	4	0	0	0	2	3
887	15	2	2	7	3	6	6	2	6	1	4	6	3	3	3	1	2	3	2	2	2	2	2	2	2	2	0	5	1	0	0	0	2	2
888	15	2	3	6	4	3	4	2	6	1	4	6	3	3	4	1	2	2	2	2	2	2	2	2	2	2	5	1	0	0	0	0	2	2
889	13	2	3	6	4	1	4	1	1	2	4	6	3	3	3	1	2	4	1	2	2	2	2	2	2	2	0	6	0	2	0	0	2	9
890	14	2	2	4	4	4	5	2	6	1	4	6	3	4	4	1	2	2	1	2	2	2	2	2	2	2	6	0	0	4	0	0	2	2
891	13	2	2	5	3	3	6	2	6	1	4	6	3	4	4	1	2	2	2	2	2	2	2	2	2	2	6	0	0	2	0	0	2	1
892	13	2	4	4	3	2	4	2	6	1	4	6	3	4	4	1	2	2	2	2	2	2	2	2	2	2	2	4	0	0	0	0	2	1
893	14	2	1	5	5	4	6	2	6	1	4	6	3	4	4	1	2	3	2	2	2	2	2	2	2	2	5	1	0	0	0	0	2	9
894	14	2	3	10	3	2	5	2	6	3	4	6	3	3	4	1	2	2	1	2	2	2	2	2	2	2	0	6	0	0	0	0	2	9
895	15	2	2	5	4	4	5	2	6	1	4	6	3	3	4	1	2	2	2	2	2	2	2	2	2	2	0	3	3	1	0	0	2	2
896	15	2	3	5	3	6	5	2	6	1	1	4	1	3	2	1	2	2	1	2	2	2	2	2	2	2	0	5	1	0	0	0	2	9
897	13	2	2	8	4	4	5	2	6	1	4	6	3	4	4	1	2	2	2	2	2	2	2	2	2	2	0	5	1	0	0	0	2	1
898	13	2	4	5	3	2	3	2	6	3	4	6	3	4	4	1	2	2	2	2	2	2	2	2	2	2	5	1	0	0	0	0	2	1
899	13	2	2	4	4	4	5	1	1	2	4	6	3	3	3	1	2	4	1	1	1	2	2	2	2	2	0	6	0	3	0	0	2	1
900	14	2	3	6	1	4	4	2	6	1	4	6	3	3	4	1	2	2	1	2	2	2	2	2	2	2	0	5	1	0	0	0	2	3
901	13	1	2	8	5	6	5	1	1	7	1	3	1	2	2	1	2	3	1	1	1	2	2	2	2	2	0	4	2	2	0	0	2	9
902	13	1	2	4	1	1	6	1	1	7	1	2	1	3	3	2	2	3	1	2	1	2	2	2	2	2	0	5	1	3	0	0	2	3
903	13	1	2	2	4	4	4	2	6	1	4	6	3	3	3	2	2	3	1	2	1	2	2	2	2	1	0	0	6	0	0	0	2	2
904	14	1	4	5	3	2	4	1	1	3	4	6	3	1	2	2	2	3	1	1	1	2	2	2	2	2	0	6	0	3	0	0	2	2
905	13	2	2	5	3	4	6	1	2	3	4	6	3	3	4	1	2	1	3	2	2	2	2	2	2	2	0	6	0	0	0	0	2	9
906	13	2	4	5	1	1	4	1	1	2	4	6	3	3	4	1	2	3	2	2	2	2	2	2	2	2	0	6	0	0	0	0	2	9
907	13	1	2	5	5	6	5	2	6	1	4	6	3	3	4	1	2	3	2	2	2	2	2	2	2	1	6	0	0	0	0	0	2	2
908	13	2	3	4	4	6	5	1	1	7	1	4	1	3	4	2	2	3	1	2	2	2	2	2	2	2	0	5	1	0	0	0	2	9
909	13	2	3	5	5	3	4	1	2	3	4	6	3	1	2	2	2	2	1	2	2	2	2	2	2	1	0	6	0	0	0	0	2	9
910	13	1	3	4	4	1	4	2	6	1	4	6	3	3	3	2	2	3	1	2	2	2	2	2	2	1	0	6	0	1	0	0	2	9
911	13	1	3	6	4	6	3	1	1	7	1	4	2	3	3	2	2	3	1	2	2	2	2	2	2	1	0	6	0	1	0	0	2	9
912	13	2	4	4	3	6	2	2	6	1	4	6	3	3	4	2	2	3	1	2	2	2	2	2	2	2	6	0	0	2	0	0	2	9
913	13	1	2	4	3	4	6	2	6	1	4	6	3	2	2	1	2	2	1	2	2	2	2	2	2	2	6	0	0	0	0	0	2	9
914	13	1	3	6	4	1	5	1	1	2	4	6	3	3	4	2	2	2	1	1	1	2	2	2	2	1	0	0	6	2	0	0	2	9
915	13	1	3	5	3	1	3	1	2	7	1	3	1	3	3	2	2	3	1	1	1	2	2	2	2	2	0	5	1	1	0	0	2	9
916	13	1	3	4	4	6	4	1	1	2	4	6	3	3	4	1	2	3	1	1	1	2	2	2	2	1	0	1	5	2	0	0	2	9
917	13	1	3	5	4	6	3	1	1	7	2	2	1	2	2	2	2	3	1	2	2	2	2	2	2	2	6	0	0	1	0	1	2	9
918	13	1	3	4	2	1	5	1	1	7	1	2	1	2	2	2	2	1	1	1	1	2	2	2	2	2	6	0	0	0	0	1	2	1
919	13	2	3	4	1	1	5	1	1	7	4	6	3	3	3	2	2	3	1	1	1	2	2	2	2	2	0	6	0	1	0	0	2	9
920	13	2	3	7	3	4	7	2	6	1	4	6	3	3	4	2	2	1	1	2	2	2	2	2	2	2	0	6	0	0	0	0	2	1
921	14	1	4	4	3	3	1	2	6	1	4	6	3	3	3	1	2	2	2	2	2	2	2	2	2	2	6	0	0	0	0	0	2	9
922	14	1	2	3	3	4	3	2	6	1	4	6	3	3	3	1	2	2	1	2	2	2	2	2	2	2	0	5	1	0	0	0	2	9
923	13	1	4	4	1	6	2	1	1	4	4	6	3	3	3	2	2	4	1	1	1	2	2	2	2	1	0	0	6	0	0	0	2	9
924	13	2	3	5	2	1	4	1	1	5	4	6	3	3	4	2	2	2	1	1	2	2	2	2	2	2	0	5	1	2	0	0	2	9
925	13	2	2	9	4	4	4	1	2	3	4	6	3	4	4	2	1	3	1	2	2	2	2	2	2	2	0	6	0	0	0	0	2	9
926	14	2	3	3	4	1	3	2	6	1	4	6	3	3	3	1	2	3	1	2	2	2	2	2	2	1	0	6	0	1	0	1	2	9
927	13	2	4	16	1	2	5	1	1	7	1	1	1	2	2	1	2	3	1	2	2	2	2	2	2	2	6	0	0	0	0	0	2	9
928	14	2	3	4	3	6	4	2	6	1	4	6	3	2	3	2	2	1	1	2	1	2	2	2	2	2	5	1	0	0	0	0	2	9
929	14	2	4	2	1	1	3	2	6	1	4	6	3	3	2	2	2	3	1	2	2	2	2	2	2	2	0	5	1	0	0	0	2	9
930	14	1	4	6	3	1	1	2	6	1	4	6	3	2	1	2	2	2	2	2	2	2	2	2	2	2	0	0	6	1	0	0	2	9
931	13	1	4	5	1	3	1	2	6	1	4	6	3	2	3	2	2	2	1	1	2	2	2	2	2	1	0	5	1	0	0	0	2	3
932	13	1	3	3	1	4	3	2	6	1	4	6	3	3	4	2	1	3	1	2	2	2	2	2	2	2	0	0	6	0	0	0	2	9
933	14	1	4	3	1	6	4	2	6	1	4	6	3	2	2	2	2	4	2	2	2	2	2	2	2	2	0	0	6	0	0	0	2	9
934	15	1	4	4	2	6	4	2	6	1	4	6	3	2	3	1	2	2	1	2	2	2	2	2	2	2	0	6	0	0	0	0	2	4
935	13	1	2	4	2	6	6	2	6	1	4	6	3	3	3	2	2	2	1	2	2	2	2	2	2	1	0	5	1	0	0	0	2	9
936	14	1	4	3	1	7	4	2	6	1	4	6	3	3	2	2	2	2	1	2	1	2	2	2	2	1	0	5	1	0	0	0	2	9
937	14	2	4	4	1	1	2	1	2	2	4	6	3	1	1	2	2	2	2	2	2	2	2	2	2	2	0	3	3	0	0	0	2	2
938	14	1	4	4	1	1	1	1	1	3	4	6	3	4	4	1	2	3	2	1	2	2	2	2	2	1	0	5	1	1	0	0	2	2
939	15	1	3	5	1	3	5	2	6	1	4	6	3	2	1	2	2	1	1	2	2	2	2	2	2	1	0	5	1	0	0	0	2	9
940	15	1	3	4	4	1	4	2	6	1	4	6	3	2	2	2	2	3	1	2	2	2	2	2	2	2	0	6	0	0	0	0	2	9
941	14	2	4	5	1	2	4	1	1	6	4	6	3	2	1	1	2	2	1	2	2	2	2	2	2	2	6	0	0	1	0	0	2	9
942	14	2	4	5	4	7	4	1	1	7	1	1	1	2	1	1	2	2	2	2	2	2	2	2	2	1	0	0	6	1	0	0	2	9
943	14	1	3	10	4	6	5	1	1	7	1	3	1	3	3	1	2	3	2	2	2	2	2	2	2	2	0	6	0	0	0	0	2	9
944	14	1	2	6	5	6	5	1	1	7	1	2	1	3	3	1	2	3	1	2	2	2	2	2	2	2	0	6	0	4	0	0	2	9
945	13	2	3	6	3	3	4	2	6	1	4	6	3	2	1	2	2	2	1	2	2	2	2	2	2	2	0	6	0	0	0	0	2	1
946	15	1	3	4	3	1	4	1	1	7	1	3	1	3	4	1	2	3	2	1	1	2	2	2	2	2	0	5	1	2	0	0	2	2
947	13	2	3	4	4	6	4	1	1	7	1	2	1	3	3	1	2	3	1	1	1	2	2	2	2	2	0	5	1	0	0	0	2	9
948	13	2	3	4	4	6	5	1	2	7	1	2	1	3	3	1	2	3	1	1	1	2	2	2	1	2	6	0	0	0	0	0	2	9
949	14	2	4	4	1	7	5	2	6	1	4	6	3	2	2	2	2	2	1	2	2	2	2	2	2	1	0	5	1	2	0	0	2	2
950	14	2	3	7	2	3	4	1	1	3	4	6	3	4	4	1	2	2	2	1	2	2	2	2	2	1	0	0	6	0	0	0	2	9
951	13	2	4	5	1	6	4	1	1	2	4	6	3	2	2	1	2	2	2	1	2	2	2	2	2	2	0	3	3	2	0	0	2	9
952	13	1	4	7	1	3	3	1	1	3	4	6	3	3	4	1	2	3	1	1	2	2	2	2	2	1	0	5	1	1	0	0	2	9
953	14	1	3	5	3	4	2	2	6	1	4	6	3	3	2	1	2	2	1	2	2	2	2	2	2	2	0	5	1	2	0	0	2	1
954	14	1	3	4	1	4	1	1	2	3	4	6	3	3	4	1	2	2	2	2	2	2	2	2	2	2	0	6	0	0	0	0	2	9
955	14	1	4	5	1	2	5	2	6	1	4	6	3	3	4	1	2	3	2	2	2	2	2	2	2	2	0	5	1	1	0	0	2	1
956	14	1	2	5	4	4	3	1	4	7	1	4	1	3	1	1	2	3	1	2	2	2	2	2	2	2	6	0	0	0	0	0	2	9
957	13	1	3	4	1	4	4	1	2	7	1	4	2	3	3	2	2	3	1	1	1	2	2	2	2	2	0	6	0	0	0	0	2	9
958	13	1	3	4	4	3	3	1	2	2	4	6	3	3	4	1	2	3	1	2	2	2	2	2	2	2	0	6	0	0	0	0	2	9
959	15	1	4	7	1	6	2	2	6	1	4	6	3	3	4	2	2	3	1	2	2	2	2	2	2	2	0	5	1	0	0	0	2	9
960	15	1	2	5	4	4	2	1	1	7	2	2	1	1	1	2	2	3	1	2	2	2	2	2	2	2	0	6	0	0	2	0	2	9
961	13	1	3	5	3	6	4	1	4	7	1	4	1	1	1	2	2	3	1	1	1	2	2	2	2	2	0	5	1	0	0	0	2	9
962	13	1	4	6	1	1	3	2	6	1	4	6	3	2	2	2	2	3	1	2	2	2	2	2	2	1	0	6	0	0	0	0	2	9
963	13	2	4	6	1	2	3	2	6	1	4	6	3	2	2	2	2	3	1	2	2	2	2	2	2	2	0	4	2	1	0	0	2	9
964	14	1	3	5	3	6	5	1	1	7	1	2	1	1	2	2	2	3	1	2	2	2	2	2	2	2	6	0	0	4	1	0	2	2
965	13	2	3	5	1	4	4	2	6	1	4	6	3	2	3	1	2	3	1	2	2	2	2	2	2	1	0	4	2	0	0	0	2	2
966	14	2	2	4	4	4	4	2	6	1	4	6	3	3	4	1	2	3	2	2	2	2	2	2	2	2	0	6	0	0	0	0	2	2
967	14	2	3	6	4	3	5	2	6	1	4	6	3	2	3	1	2	3	2	2	2	2	2	2	2	2	6	0	0	7	0	0	2	2
968	13	2	3	4	1	5	6	2	6	1	4	6	3	1	2	2	2	2	2	2	2	2	2	2	2	2	6	0	0	0	0	0	2	2
969	14	2	2	6	4	4	4	2	6	1	4	6	3	1	1	2	2	2	2	2	2	2	2	2	2	1	6	0	0	0	0	0	2	3
970	13	2	3	5	1	4	4	1	3	2	4	6	3	3	3	1	2	3	1	1	2	2	2	2	2	2	0	0	6	0	0	0	2	2
971	13	2	3	4	4	6	3	2	6	1	4	6	3	3	4	2	2	3	1	2	2	2	2	2	2	2	0	6	0	0	0	0	2	9
972	13	2	2	8	4	1	6	1	1	7	4	6	3	4	4	1	2	3	2	1	2	2	2	2	2	1	5	1	0	0	0	0	2	2
973	15	1	2	8	4	4	2	2	6	1	4	6	3	3	4	1	2	3	1	2	2	2	2	2	2	2	0	5	1	0	0	0	2	9
974	13	2	4	5	2	3	3	2	6	1	4	6	3	2	3	1	2	2	1	2	2	2	2	2	2	2	6	0	0	0	0	0	2	2
975	14	1	2	7	5	4	5	2	6	1	4	6	3	1	2	2	2	3	1	2	2	2	2	2	2	2	6	0	0	0	0	0	2	2
976	13	1	2	4	3	4	6	2	6	1	4	6	3	2	3	1	2	3	2	2	2	2	2	2	2	2	0	3	3	0	0	0	2	3
977	15	1	2	6	3	4	4	1	1	2	4	6	3	3	3	1	2	3	1	1	2	2	2	2	2	2	0	4	2	2	0	0	2	3
978	15	1	2	7	4	4	4	1	1	7	1	1	1	1	2	2	2	3	1	2	2	2	2	2	2	2	0	5	1	1	0	0	2	4
979	14	2	3	12	3	3	5	1	1	7	1	2	1	2	3	1	2	3	1	1	2	2	2	2	2	2	6	0	0	2	0	1	2	9
980	13	2	4	5	3	2	4	2	6	1	4	6	3	2	3	1	2	2	2	2	2	2	2	2	2	2	5	0	1	0	0	0	2	9
981	14	2	4	4	3	2	3	2	6	1	4	6	3	3	4	1	2	3	2	2	2	2	2	2	2	2	6	0	0	1	0	0	2	2
982	14	2	4	6	1	2	4	1	1	7	1	1	1	2	2	1	2	3	1	2	2	2	2	2	2	2	4	2	0	0	0	0	2	2
983	14	2	4	8	3	2	3	1	2	7	4	6	3	2	3	1	2	3	2	2	2	2	2	2	2	2	0	5	1	0	0	0	2	2
984	14	2	3	5	3	4	2	1	1	3	4	6	3	3	4	1	2	3	1	2	2	2	2	2	2	2	6	0	0	1	0	0	2	9
985	14	1	1	9	5	4	6	2	6	1	4	6	3	1	2	2	2	2	2	2	2	2	2	2	2	2	0	1	5	0	0	0	2	9
986	15	1	3	7	4	2	4	1	1	7	1	2	1	1	2	2	2	3	1	2	2	2	2	2	2	1	0	4	2	3	0	1	2	3
987	15	2	2	8	4	1	6	1	1	7	4	6	3	4	4	1	2	3	2	1	2	2	2	2	2	2	0	5	1	1	0	0	2	1
988	15	1	3	7	5	5	4	2	6	1	4	6	3	1	2	2	2	3	1	2	2	2	2	2	2	1	0	2	4	0	0	0	2	9
989	15	2	3	6	3	3	4	1	1	7	1	4	1	2	3	1	2	3	1	1	2	2	2	2	2	2	0	3	3	1	0	0	2	2
990	15	1	2	8	4	4	4	2	6	1	4	6	3	3	4	1	2	2	1	2	2	2	2	2	2	1	3	2	1	2	0	0	2	1
991	15	1	2	4	4	1	6	1	1	3	4	6	3	3	4	1	2	3	1	2	2	2	2	2	2	2	5	1	0	2	0	0	2	1
992	15	2	4	5	3	3	2	1	1	3	4	6	3	3	4	2	2	2	1	2	2	2	2	2	2	2	0	4	2	1	0	0	2	3
993	15	1	2	5	4	4	4	1	1	7	1	2	1	1	2	2	2	2	1	2	2	2	2	2	2	2	0	3	3	0	0	1	2	1
994	14	2	3	4	3	3	3	2	6	1	4	6	3	2	3	1	2	3	2	2	2	2	2	2	2	2	4	2	0	0	0	0	2	9
995	14	1	2	6	5	4	5	2	6	1	4	6	3	1	2	2	2	3	1	2	2	2	2	2	2	2	0	4	2	0	0	0	2	9
996	13	1	2	4	3	4	3	2	6	1	4	6	3	3	2	2	2	2	1	2	2	2	2	2	2	2	0	6	0	0	0	0	2	2
997	13	1	3	6	3	6	5	2	6	1	4	6	3	3	4	2	2	2	1	2	2	2	2	2	2	2	6	0	0	0	0	0	2	3
998	13	2	2	4	3	4	3	2	6	1	4	6	3	3	4	2	2	2	1	2	2	2	2	2	2	2	6	0	0	1	0	0	2	9
999	13	1	3	5	4	3	5	1	1	5	4	6	3	3	4	2	2	4	1	1	2	2	2	2	2	2	0	6	0	3	0	0	2	3
1000	13	1	3	5	3	1	5	2	6	1	4	6	3	3	3	1	2	3	1	2	2	2	2	2	2	2	6	0	0	1	0	0	2	2
1001	13	2	3	5	4	3	3	2	6	1	4	6	3	3	4	1	2	2	1	2	2	2	2	2	2	2	6	0	0	0	0	0	2	2
1002	14	1	2	5	2	4	4	1	1	7	2	1	1	2	1	2	2	2	1	2	2	2	2	2	2	2	6	0	0	0	0	0	2	2
1003	14	1	4	4	1	2	3	2	6	1	4	6	3	2	1	1	2	2	1	2	2	2	2	2	2	2	6	0	0	0	0	0	2	3
1004	14	2	2	9	5	3	6	2	6	1	4	6	3	3	4	2	2	2	1	2	2	2	2	2	2	2	0	5	1	0	0	0	2	3
1005	14	1	3	4	4	3	5	2	6	3	4	6	3	3	4	1	2	2	1	2	2	2	2	2	2	2	0	6	0	3	0	0	2	3
1006	15	1	4	7	1	1	3	2	6	3	4	6	3	3	4	1	2	4	1	1	2	2	2	2	2	1	0	5	1	0	0	0	2	2
1007	14	1	3	7	4	6	5	2	1	7	1	4	1	3	2	1	2	2	1	1	1	2	2	2	2	2	0	6	0	0	0	0	2	9
1008	13	1	2	5	5	4	4	2	6	1	4	6	3	2	1	1	2	2	1	2	2	2	2	2	2	2	3	0	3	0	0	0	2	3
1009	13	2	3	7	4	1	3	2	6	1	4	6	3	3	4	2	2	3	2	2	2	2	2	2	2	2	0	6	0	0	0	0	2	9
1010	14	2	2	4	4	4	3	2	6	1	4	6	3	2	1	1	2	2	1	2	2	2	2	2	2	2	0	5	1	0	0	0	2	2
1011	15	1	3	13	4	1	4	2	6	1	4	6	3	3	3	1	2	2	1	2	2	2	2	2	2	2	0	6	0	0	0	0	2	2
1012	15	1	2	9	3	4	6	1	1	7	2	4	1	3	3	1	2	3	1	1	1	2	2	2	2	2	0	6	0	3	0	0	2	2
1013	14	1	2	4	4	4	5	2	6	1	4	6	3	2	1	2	2	2	1	2	2	2	2	2	2	2	0	6	0	0	0	0	2	9
1014	14	1	3	6	3	1	3	2	6	3	4	6	3	2	3	1	2	3	2	2	2	2	2	2	2	2	6	0	0	1	0	0	2	9
1015	14	1	4	6	1	1	3	1	1	7	1	4	1	2	3	1	2	2	1	2	2	2	2	2	2	2	5	0	1	0	0	0	2	9
1016	13	1	3	5	3	3	3	1	1	7	2	4	1	3	3	1	2	3	1	1	1	2	2	2	2	2	0	6	0	2	0	0	2	2
1017	13	1	3	4	4	6	4	1	1	7	4	6	3	3	4	1	2	3	2	1	2	2	2	2	2	1	3	3	0	3	0	0	2	2
1018	14	1	2	6	3	4	6	2	6	1	4	6	3	4	4	1	2	3	2	2	2	2	2	2	2	2	0	6	0	2	0	0	2	2
1019	14	2	3	12	3	3	5	1	1	7	1	2	1	2	3	1	2	3	1	1	2	2	2	2	2	2	6	0	0	2	0	1	2	9
1020	13	2	4	5	3	2	4	2	6	1	4	6	3	2	3	1	2	2	2	2	2	2	2	2	2	2	5	0	1	0	0	0	2	9
1021	14	2	4	4	3	2	3	2	6	1	4	6	3	3	4	1	2	3	2	2	2	2	2	2	2	2	6	0	0	1	0	0	2	2
1022	14	2	4	6	1	2	4	1	1	7	1	1	1	2	2	1	2	3	1	2	2	2	2	2	2	2	4	2	0	0	0	0	2	2
1023	14	2	4	8	3	2	3	1	2	7	4	6	3	2	3	1	2	3	2	2	2	2	2	2	2	2	0	5	1	0	0	0	2	2
1024	14	2	3	5	3	4	2	1	1	3	4	6	3	3	4	1	2	3	1	2	2	2	2	2	2	2	6	0	0	1	0	0	2	9
1025	14	1	1	9	5	4	6	2	6	1	4	6	3	1	2	2	2	2	2	2	2	2	2	2	2	2	0	1	5	0	0	0	2	9
1026	15	1	3	7	4	2	4	1	1	7	1	2	1	1	2	2	2	3	1	2	2	2	2	2	2	1	0	4	2	3	0	1	2	3
1027	15	2	2	8	4	1	6	1	1	7	4	6	3	4	4	1	2	3	2	1	2	2	2	2	2	2	0	5	1	1	0	0	2	1
1028	15	1	3	7	5	5	4	2	6	1	4	6	3	1	2	2	2	3	1	2	2	2	2	2	2	1	0	2	4	0	0	0	2	9
1029	15	2	3	6	3	3	4	1	1	7	1	4	1	2	3	1	2	3	1	1	2	2	2	2	2	2	0	3	3	1	0	0	2	2
1030	15	1	2	8	4	4	4	2	6	1	4	6	3	3	4	1	2	2	1	2	2	2	2	2	2	1	3	2	1	2	0	0	2	1
1031	15	1	2	4	4	1	6	1	1	3	4	6	3	3	4	1	2	3	1	2	2	2	2	2	2	2	5	1	0	2	0	0	2	1
1032	15	2	4	5	3	3	2	1	1	3	4	6	3	3	4	2	2	2	1	2	2	2	2	2	2	2	0	4	2	1	0	0	2	3
1033	15	1	2	5	4	4	4	1	1	7	1	2	1	1	2	2	2	2	1	2	2	2	2	2	2	2	0	3	3	0	0	1	2	1
1034	14	2	3	4	3	3	3	2	6	1	4	6	3	2	3	1	2	3	2	2	2	2	2	2	2	2	4	2	0	0	0	0	2	9
1035	14	1	2	6	5	4	5	2	6	1	4	6	3	1	2	2	2	3	1	2	2	2	2	2	2	2	0	4	2	0	0	0	2	9
1036	13	1	2	4	3	4	3	2	6	1	4	6	3	3	2	2	2	2	1	2	2	2	2	2	2	2	0	6	0	0	0	0	2	2
1037	13	1	3	6	3	6	5	2	6	1	4	6	3	3	4	2	2	2	1	2	2	2	2	2	2	2	6	0	0	0	0	0	2	3
1038	13	2	2	4	3	4	3	2	6	1	4	6	3	3	4	2	2	2	1	2	2	2	2	2	2	2	6	0	0	1	0	0	2	9
1039	13	1	2	5	4	3	5	1	1	5	4	6	3	3	4	2	2	4	1	1	2	2	2	2	2	2	0	6	0	3	0	0	2	3
1040	13	1	3	5	3	1	5	2	6	1	4	6	3	3	3	1	2	3	1	2	2	2	2	2	2	2	6	0	0	1	0	0	2	2
1041	13	2	3	5	4	3	3	2	6	1	4	6	3	3	4	1	2	2	1	2	2	2	2	2	2	2	6	0	0	0	0	0	2	2
1042	14	1	2	5	2	4	4	1	1	7	2	1	1	2	1	2	2	2	1	2	2	2	2	2	2	2	6	0	0	0	0	0	2	2
1043	14	1	4	4	1	2	3	2	6	1	4	6	3	2	1	1	2	2	1	2	2	2	2	2	2	2	6	0	0	0	0	0	2	3
1044	14	2	2	9	5	3	6	2	6	1	4	6	3	3	4	2	2	2	1	2	2	2	2	2	2	2	0	5	1	0	0	0	2	3
1045	14	1	3	4	4	3	5	2	6	3	4	6	3	3	4	1	2	2	1	2	2	2	2	2	2	2	0	6	0	3	0	0	2	3
1046	15	1	4	7	1	1	3	2	6	3	4	6	3	3	4	1	2	4	1	1	2	2	2	2	2	1	0	5	1	0	0	0	2	2
1047	14	1	3	7	4	6	5	2	1	7	1	4	1	3	2	1	2	2	1	1	1	2	2	2	2	2	0	6	0	0	0	0	2	9
1048	13	1	2	5	5	4	4	2	6	1	4	6	3	2	1	1	2	2	1	2	2	2	2	2	2	2	3	0	3	0	0	0	2	3
1049	15	2	4	6	3	5	4	2	6	1	4	6	3	3	4	1	2	2	2	2	2	2	2	2	2	1	4	2	0	2	0	0	2	2
1050	13	2	3	10	4	1	3	2	6	1	4	6	3	3	4	2	2	3	2	2	2	2	2	2	2	2	0	6	0	0	0	0	2	9
1051	13	2	3	6	4	1	5	2	1	2	4	6	3	3	4	1	2	3	1	2	2	2	2	2	2	2	0	1	5	0	0	0	2	9
1052	15	1	2	4	3	4	5	1	2	7	1	3	1	3	3	1	2	3	1	2	2	2	2	2	2	1	6	0	0	0	0	0	2	3
1053	14	1	3	6	4	1	3	1	1	3	4	6	3	1	2	1	2	3	1	1	2	2	2	2	2	2	0	0	6	0	0	0	2	3
1054	14	1	3	2	4	3	4	1	1	7	1	3	2	1	2	1	2	3	1	1	1	2	2	2	2	2	0	0	6	1	0	0	2	2
1055	15	1	2	6	4	4	4	1	5	7	4	6	3	1	2	1	2	3	2	2	2	2	2	2	2	1	0	0	6	0	0	0	2	1
1056	15	1	1	4	5	4	6	2	6	1	4	6	3	1	2	2	2	2	2	2	2	2	2	2	2	2	6	0	0	2	0	0	2	2
1057	15	1	2	4	4	4	5	2	6	1	4	6	3	2	3	2	2	2	2	2	2	2	2	2	2	2	5	0	2	0	0	0	2	3
1058	14	1	4	5	3	2	3	2	6	1	4	6	3	2	2	1	2	2	2	2	2	2	2	2	2	2	6	0	0	0	0	0	2	9
1059	13	1	3	6	4	3	4	1	2	7	1	3	1	1	1	1	2	2	1	2	1	2	2	2	2	2	6	0	0	0	0	0	2	9
1060	15	1	4	4	1	2	3	2	6	1	4	6	3	3	4	1	2	3	2	2	2	2	2	2	2	2	0	0	6	3	0	0	2	3
1061	14	2	3	6	3	3	4	1	1	7	1	4	2	3	2	1	2	3	2	1	1	2	2	2	2	2	3	1	2	4	0	0	2	3
1062	15	2	4	4	2	2	3	2	6	3	4	6	3	1	2	1	2	2	1	1	2	2	2	2	2	2	3	3	0	0	0	0	2	9
1063	15	2	2	7	4	4	4	2	6	4	4	6	3	2	2	1	2	3	2	2	2	2	2	2	2	2	5	1	0	0	0	0	2	2
1064	15	2	2	4	4	4	5	2	6	1	4	6	3	2	3	1	2	2	2	2	2	2	2	2	2	2	3	3	0	0	0	0	2	2
1065	14	2	4	5	1	2	4	1	4	7	4	6	3	1	3	1	2	2	2	2	2	2	2	2	2	2	0	0	6	0	0	0	2	2
1066	14	1	2	5	4	4	4	1	2	7	4	6	3	4	3	1	2	2	2	2	2	2	2	2	2	1	5	0	1	4	0	0	2	3
1067	14	2	2	12	4	4	5	2	6	1	4	6	3	3	3	2	2	2	2	2	2	2	2	2	2	2	0	0	6	0	0	0	2	2
1068	15	2	2	5	3	4	5	2	6	1	4	6	3	1	2	1	2	3	2	2	2	2	2	2	2	2	3	3	0	2	0	0	2	9
1069	15	2	4	4	2	2	3	1	4	7	4	6	3	1	2	1	2	3	2	2	2	2	2	2	2	2	2	4	0	1	0	0	2	1
1070	14	1	3	6	3	3	4	1	1	7	1	4	2	3	2	1	2	3	2	1	1	2	2	2	2	2	3	1	2	2	0	0	2	2
1071	14	1	3	6	1	4	4	2	6	1	4	6	3	3	4	1	2	2	1	2	2	2	2	2	2	2	0	0	6	0	0	0	2	2
1072	13	1	3	6	4	3	4	1	2	7	1	3	1	1	1	1	2	2	1	2	1	2	2	2	2	1	0	0	6	0	0	0	2	2
1073	13	2	3	8	3	1	3	2	6	1	4	6	3	3	2	1	2	3	1	2	2	2	2	2	2	2	5	0	1	4	0	0	2	2
1074	13	1	3	4	1	1	5	1	1	3	4	6	3	3	2	1	2	3	1	1	1	2	2	2	2	1	0	3	3	2	0	0	2	3
1075	13	2	4	5	1	3	2	1	2	3	4	6	3	3	2	2	2	3	1	1	2	2	2	2	2	2	0	5	1	0	0	0	2	9
1076	14	1	2	9	4	4	5	2	6	1	4	6	3	3	4	1	2	2	2	2	2	2	2	2	2	2	0	3	3	1	0	0	2	2
1077	14	2	4	5	1	2	4	1	1	7	2	1	1	3	3	2	2	2	2	2	2	2	2	2	2	2	2	0	4	0	1	0	2	2
1078	14	1	4	6	1	2	2	2	2	3	4	6	3	3	2	1	2	4	1	1	1	2	2	2	2	1	0	0	6	0	0	0	2	9
1079	14	1	3	6	3	3	5	1	1	7	2	1	1	3	3	2	2	3	1	2	2	2	2	2	2	1	0	2	4	2	0	0	2	2
1080	15	2	3	4	3	2	5	2	6	1	4	6	3	4	4	2	2	3	2	2	2	2	2	2	2	2	0	6	0	0	0	0	2	2
1081	13	2	3	8	3	1	3	2	6	1	4	6	3	3	2	1	2	3	1	2	2	2	2	2	2	1	0	6	0	0	0	0	2	9
1082	13	2	3	3	3	1	3	2	6	4	4	6	3	4	2	1	1	3	2	2	2	2	2	2	2	1	0	2	4	0	0	0	2	1
1083	13	2	2	6	5	6	6	1	1	4	4	6	3	3	2	1	2	2	1	1	2	2	2	2	2	2	0	0	6	3	0	0	2	3
1084	13	1	4	6	3	2	4	2	6	1	4	6	3	3	3	1	2	3	1	2	2	2	2	2	2	1	0	6	0	1	0	0	2	1
1085	14	1	3	6	4	3	5	2	6	1	4	6	3	2	2	1	2	3	1	2	2	2	2	2	2	2	0	4	2	3	0	0	2	4
1086	14	1	3	6	3	1	5	1	1	7	1	2	1	3	3	2	2	3	1	2	2	2	2	2	2	2	4	2	0	0	0	0	2	9
1087	15	2	3	8	1	4	3	2	6	1	4	6	3	2	2	1	2	2	2	2	2	2	2	2	2	2	4	1	1	0	0	0	2	1
1088	15	1	2	4	2	4	4	2	6	1	4	6	3	1	1	2	2	2	2	2	2	2	2	2	2	2	6	0	0	1	0	0	2	2
1089	15	2	2	4	3	4	6	1	2	7	1	3	1	1	2	1	2	3	1	2	1	2	2	2	2	2	4	2	0	0	0	0	2	2
1090	15	1	3	4	4	5	4	2	6	1	4	6	3	1	1	1	2	2	2	2	2	2	2	2	2	2	3	3	0	0	0	0	2	3
1091	13	1	3	4	4	3	4	2	6	1	4	6	3	3	3	2	2	1	2	2	2	2	2	2	2	2	4	2	0	0	0	0	2	4
1092	15	1	4	6	1	1	3	2	6	1	4	6	3	2	2	1	2	2	2	2	2	2	2	2	2	1	3	3	0	0	0	0	2	2
1093	14	2	3	5	2	4	2	1	1	7	1	4	1	3	4	1	2	2	1	2	2	2	2	2	2	2	3	0	3	3	0	0	2	2
1094	14	1	3	5	4	3	5	2	6	1	4	6	3	3	4	2	2	2	1	2	1	2	2	2	2	2	3	3	0	0	0	0	2	2
1095	14	1	2	4	4	3	6	2	6	1	4	6	3	3	3	1	2	2	1	2	2	2	2	2	2	2	3	3	0	0	0	0	2	9
1096	15	1	4	5	1	6	3	1	1	7	1	1	1	3	3	1	2	2	1	2	2	2	2	2	2	2	3	3	0	0	0	0	2	9
1097	14	1	2	6	2	4	6	2	6	1	4	6	3	2	1	1	2	1	1	2	2	2	2	2	2	2	3	3	0	0	0	0	2	9
1098	13	1	2	5	4	4	5	2	6	1	4	6	3	3	2	1	2	2	2	2	2	2	2	2	2	2	6	0	0	1	0	0	2	3
1099	13	1	4	4	4	7	4	2	6	1	4	6	3	2	3	2	2	1	2	2	2	2	2	2	2	2	2	4	0	0	0	0	2	9
1100	14	2	2	5	4	4	3	1	1	7	1	2	1	3	3	2	2	3	2	2	2	2	2	2	2	2	5	0	1	0	0	0	2	3
